# Supplementary material for: Integrated proteomics reveals autophagy landscape and an autophagy receptor controlling PKA-RI complex homeostasis in neurons
Source: Nat Commun. 2024 Apr 10;15:3113. doi: 10.1038/s41467-024-47440-z (PMC11006854; doi:10.1038/s41467-024-47440-z)
Supplement: Supplementary file 4 — Supplementary Data 1A-1F [file 41467_2024_47440_MOESM4_ESM.xlsx]

## Sheet: Supplementary Table 1a
Supplementary Table 1. Summary of whole and phosphor proteomics sample information in this study.
Human stem cell-derived iNeurons
TMT Channel	Sample	Genotype	Age	Gender	Brain region	Protein location
126	ATG7KD1	ATG7 KD #1	5 weeks on glia	Male (H1 cell line)	NA	NA
127N	ATG7KD2	ATG7 KD #1	5 weeks on glia	Male (H1 cell line)	NA	NA
127C	ATG7KD3	ATG7 KD #1	5 weeks on glia	Male (H1 cell line)	NA	NA
128N	CTRL1	Ctrl #2	5 weeks on glia	Male (H1 cell line)	NA	NA
128C	CTRL2	Ctrl #2	5 weeks on glia	Male (H1 cell line)	NA	NA
129N	CTRL3	Ctrl #2	5 weeks on glia	Male (H1 cell line)	NA	NA
129C	ATG7KD4	ATG7 KD #6	5 weeks on glia	Male (H1 cell line)	NA	NA
130N	ATG7KD5	ATG7 KD #6	5 weeks on glia	Male (H1 cell line)	NA	NA
130C	ATG7KD6	ATG7 KD #6	5 weeks on glia	Male (H1 cell line)	NA	NA
131N	CTRL4	Ctrl #6	5 weeks on glia	Male (H1 cell line)	NA	NA
131C	CTRL5	Ctrl #6	5 weeks on glia	Male (H1 cell line)	NA	NA
132N	CTRL6	Ctrl #6	5 weeks on glia	Male (H1 cell line)	NA	NA
132C	ATG14KD1	ATG14 KD #3	5 weeks on glia	Male (H1 cell line)	NA	NA
133N	ATG14KD2	ATG14 KD #5	5 weeks on glia	Male (H1 cell line)	NA	NA
133C	ATG14KD3	ATG14 KD #5	5 weeks on glia	Male (H1 cell line)	NA	NA
134N	CTRL7	Ctrl #2	5 weeks on glia	Male (H1 cell line)	NA	NA
Atg7f/f-SynCre
TMT Channel	Sample	Genotype	Age	Gender	Brain region	Protein location
127N	Atg7_WT_1	Atg7fl/fl	4-6w		Hemisphere	NA
129N	Atg7_WT_2	Atg7fl/fl	4-6w		Hemisphere	NA
129C	Atg7_WT_3	Atg7fl/fl	4-6w		Hemisphere	NA
131	Atg7_WT_4	Atg7fl/fl	4-6w		Hemisphere	NA
127C	Atg7_cKO_1	Atg7fl/fl-SynCre(+)	4-6w		Hemisphere	NA
128N	Atg7_cKO_2	Atg7fl/fl-SynCre(+)	4-6w		Hemisphere	NA
128C	Atg7_cKO_3	Atg7fl/fl-SynCre(+)	4-6w		Hemisphere	NA
Atg14f/f-SynCre
TMT Channel	Sample	Genotype	Age	Gender	Brain region	Protein location
126	Atg14_WT_1	Atg14fl/fl	4-6w	Female	Hemisphere	NA
127N	Atg14_WT_2	Atg14fl/fl	4-6w	Male	Hemisphere	NA
127C	Atg14_WT_3	Atg14fl/fl	4-6w	Male	Hemisphere	NA
128N	Atg14_WT_4	Atg14fl/fl	4-6w	Female	Hemisphere	NA
130N	Atg14_cKO_1	Atg14fl/fl-SynCre(+)	4-6w	Male	Hemisphere	NA
130C	Atg14_cKO_2	Atg14fl/fl-SynCre(+)	4-6w	Female	Hemisphere	NA
131	Atg14_cKO_3	Atg14fl/fl-SynCre(+)	4-6w	Male	Hemisphere	NA
GFP-LC3 IP
TMT Channel	Sample	Genotype	Age	Gender	Brain region	Protein location
126	WT1	WT	4-6w			Cytoplasm
127N	WT2	WT	4-6w			Cytoplasm
127C	Atg7FF; GFP-LC3-1	Atg7fl/fl; GFP-LC3	4-6w			Cytoplasm
128N	Atg7FF; GFP-LC3-2	Atg7fl/fl; GFP-LC3	4-6w			Cytoplasm
128C	Atg7FF; GFP-LC3-3	Atg7fl/fl; GFP-LC3	4-6w			Cytoplasm
129N	Atg7cKO; GFP-LC3-2	Atg7fl/fl-SynCre(+); GFP-LC3	4-6w			Cytoplasm
129C	Atg7cKO; GFP-LC3-3	Atg7fl/fl-SynCre(+); GFP-LC3	4-6w			Cytoplasm
130N	Atg7cKO; GFP-LC3-4	Atg7fl/fl-SynCre(+); GFP-LC3	4-6w			Cytoplasm
Phosphoproteomics_human iNeurons
TMT Channel	Sample	Genotype	Age	Gender	Brain region	Protein location
126	ATG7KD1	ATG7 KD #1	5 weeks on glia	Male (H1 cell line)	NA	NA
127N	ATG7KD2	ATG7 KD #1	5 weeks on glia	Male (H1 cell line)	NA	NA
127C	ATG7KD3	ATG7 KD #1	5 weeks on glia	Male (H1 cell line)	NA	NA
128N	CTRL1	Ctrl #2	5 weeks on glia	Male (H1 cell line)	NA	NA
128C	CTRL2	Ctrl #2	5 weeks on glia	Male (H1 cell line)	NA	NA
129N	CTRL3	Ctrl #2	5 weeks on glia	Male (H1 cell line)	NA	NA
129C	ATG7KD4	ATG7 KD #6	5 weeks on glia	Male (H1 cell line)	NA	NA
130N	ATG7KD5	ATG7 KD #6	5 weeks on glia	Male (H1 cell line)	NA	NA
130C	ATG7KD6	ATG7 KD #6	5 weeks on glia	Male (H1 cell line)	NA	NA
131N	CTRL4	Ctrl #6	5 weeks on glia	Male (H1 cell line)	NA	NA
131C	CTRL5	Ctrl #6	5 weeks on glia	Male (H1 cell line)	NA	NA
132N	CTRL6	Ctrl #6	5 weeks on glia	Male (H1 cell line)	NA	NA
132C	ATG14KD1	ATG14 KD #3	5 weeks on glia	Male (H1 cell line)	NA	NA
133N	ATG14KD2	ATG14 KD #5	5 weeks on glia	Male (H1 cell line)	NA	NA
133C	ATG14KD3	ATG14 KD #5	5 weeks on glia	Male (H1 cell line)	NA	NA
134N	CTRL7	Ctrl #2	5 weeks on glia	Male (H1 cell line)	NA	NA

## Sheet: 1b
Supplementary table 1B. Whole proteome of ATG7 and ATG14 knockout in human pluripotent stem cell induced neurons
The cells were lysed, digested, labeled by TMT reagents and analyzed by TMT-LC/LC-MS/MS. Gene names: extracted from Swissprot and UCSC database; protein accession: from these two databases; PSM#: the total number of peptide-spectrum matches for each protein; peptide#: the total number of peptides identified for each protein; coverage (%): the percentage of the amino acid sequence in a protein tha…
GN	Protein Accession #	Protein Description	PSM#	Total Peptide#	%Coverage	CTRL1	CTRL2	CTRL3	CTRL4	CTRL5	CTRL6	CTRL7	ATG7KD1	ATG7KD2	ATG7KD3	ATG7KD4	ATG7KD5	ATG7KD6	ATG14KD1	ATG14KD2	ATG14KD3	Log2FC_ATG7KD_CTRL	p_value_ATG7KD_CTRL	FDR_ATG7KD	Log2FC_ATG14KD_CTRL	p_value__ATG14KD_CTRL	FDR_ATG14KD
CEP131	sp|Q9UPN4|CP131_HUMAN	Centrosomal protein of 131 kDa OS=Homo sapiens OX=9606 GN=CEP131 PE=1 SV=3	37	22	20.5	88089.9	81633	90491.8	88646.9	89204.2	90357	94076.2	262811	290730	248182	292655	314611	285936	216222	213955	215936	1.66435	1.4652e-13	1.3704e-09	1.27723	8.9274e-11	4.41734e-07
TAX1BP1	sp|Q86VP1|TAXB1_HUMAN	Tax1-binding protein 1 OS=Homo sapiens OX=9606 GN=TAX1BP1 PE=1 SV=2	57	25	28.52	251291	230624	245433	245494	234942	245107	243082	584490	646036	634246	665907	590889	689677	550870	513442	563355	1.38851	2.3731e-13	1.43871e-09	1.1625	1.88882e-10	4.41734e-07
YIPF4	sp|Q9BSR8|YIPF4_HUMAN	Protein YIPF4 OS=Homo sapiens OX=9606 GN=YIPF4 PE=1 SV=1	5	2	7.38	293669	256105	302305	261642	265791	275085	280278	930996	837457	832393	805209	727918	836558	767342	738580	821894	1.5821	5.105e-13	1.73626e-09	1.49002	1.91114e-10	4.41734e-07
PRKAR1A	sp|P10644|KAP0_HUMAN	cAMP-dependent protein kinase type I-alpha regulatory subunit OS=Homo sapiens OX=9606 GN=PRKAR1A PE=1 SV=1	103	21	44.88	1.21168e+06	994634	1.14141e+06	1.05338e+06	1.05336e+06	994644	1.0249e+06	2.56252e+06	3.06186e+06	2.72326e+06	3.13381e+06	2.96788e+06	3.09931e+06	2.8828e+06	2.84185e+06	3.0155e+06	1.45332	3.90718e-12	9.74503e-09	1.45111	4.93411e-10	7.69146e-07
BSDC1	sp|Q9NW68|BSDC1_HUMAN	BSD domain-containing protein 1 OS=Homo sapiens OX=9606 GN=BSDC1 PE=1 SV=1	26	11	32.09	341088	315642	343347	330538	344396	316083	324009	680557	739411	681288	724634	698131	797030	752082	794797	776697	1.12136	4.54791e-12	1.00086e-08	1.22818	1.11782e-10	4.41734e-07
CALCOCO1	sp|Q9P1Z2|CACO1_HUMAN	Calcium-binding and coiled-coil domain-containing protein 1 OS=Homo sapiens OX=9606 GN=CALCOCO1 PE=1 SV=2	25	14	20.69	147084	178016	168102	159533	156334	171838	169048	349897	406218	347315	407827	395255	383724	385580	404450	356467	1.21581	1.53429e-11	1.97934e-08	1.21869	2.78935e-09	2.1297e-06
NA	cu|AZI1_T272A|snp	AZI1|uc010wum.1|T272A|chr17:79174221-79174221.T_C	4	3	50.82	89505.4	70137.8	72496.8	83094.2	77603.7	72945.7	64080.2	233893	213339	231236	205101	192376	225285	155502	156074	184760	1.5228	1.84394e-11	2.29951e-08	1.13101	3.04512e-07	5.70347e-05
TEX264	sp|Q9Y6I9|TX264_HUMAN	Testis-expressed protein 264 OS=Homo sapiens OX=9606 GN=TEX264 PE=1 SV=1	21	9	29.07	225240	185283	213842	196288	199148	183058	185487	423167	405768	431470	441327	394967	430982	286614	273617	308676	1.0897	4.45449e-11	4.06467e-08	0.54843	2.0161e-05	0.000698084
RETREG1	sp|Q9H6L5|RETR1_HUMAN	Reticulophagy regulator 1 OS=Homo sapiens OX=9606 GN=RETREG1 PE=1 SV=1	12	5	12.27	188133	189549	185770	205009	177693	202206	185196	449376	609772	530993	583893	508160	700618	384317	367627	386382	1.55249	5.94628e-11	5.13119e-08	0.995266	3.08087e-09	2.18172e-06
TMEM115	sp|Q12893|TM115_HUMAN	Transmembrane protein 115 OS=Homo sapiens OX=9606 GN=TMEM115 PE=1 SV=1	11	5	16.81	152922	135628	148133	134321	139566	139871	144924	258049	244395	271137	267041	268258	276033	275944	296466	283190	0.893754	6.19099e-11	5.13119e-08	1.00486	2.46376e-09	2.06162e-06
PRKAR1B	sp|P31321|KAP1_HUMAN	cAMP-dependent protein kinase type I-beta regulatory subunit OS=Homo sapiens OX=9606 GN=PRKAR1B PE=1 SV=4	46	13	25.98	928928	835828	919197	838662	951934	880578	880796	2.16946e+06	2.86191e+06	2.09283e+06	2.71425e+06	2.93064e+06	2.92593e+06	2.1167e+06	2.52228e+06	2.33398e+06	1.54171	6.2757e-11	5.13119e-08	1.38142	5.53126e-10	8.27741e-07
TM9SF4	sp|Q92544|TM9S4_HUMAN	Transmembrane 9 superfamily member 4 OS=Homo sapiens OX=9606 GN=TM9SF4 PE=1 SV=2	58	15	18.54	1.21343e+06	1.09552e+06	1.40262e+06	1.18707e+06	1.13795e+06	1.25442e+06	1.31233e+06	3.00738e+06	2.51931e+06	2.58547e+06	2.75937e+06	2.50871e+06	2.65983e+06	2.86608e+06	3.12732e+06	2.86283e+06	1.12265	1.33439e-10	9.24483e-08	1.26737	6.59151e-09	3.85315e-06
B3GAT3	sp|O94766|B3GA3_HUMAN	Galactosylgalactosylxylosylprotein 3-beta-glucuronosyltransferase 3 OS=Homo sapiens OX=9606 GN=B3GAT3 PE=1 SV=2	36	11	38.81	421640	418337	484413	432692	451664	507744	500779	1.02931e+06	926413	878193	1.03585e+06	1.00548e+06	960267	970399	1.05958e+06	969144	1.08305	1.55547e-10	1.03917e-07	1.12398	1.89278e-08	7.78162e-06
ATG9A	sp|Q7Z3C6|ATG9A_HUMAN	Autophagy-related protein 9A OS=Homo sapiens OX=9606 GN=ATG9A PE=1 SV=3	15	12	17.88	249689	275329	256369	255619	252320	300604	251945	459375	499706	507256	550406	539139	539954	423614	465070	428127	0.971757	2.93601e-10	1.8307e-07	0.739927	4.28436e-07	7.12298e-05
ZDHHC17	sp|Q8IUH5|ZDH17_HUMAN	Palmitoyltransferase ZDHHC17 OS=Homo sapiens OX=9606 GN=ZDHHC17 PE=1 SV=2	33	11	18.51	256675	242302	277177	235197	244775	242470	269119	480204	423739	455007	451359	429712	448124	440573	412317	449226	0.828243	4.75952e-10	2.65766e-07	0.782726	1.23976e-07	3.03149e-05
TFRC	sp|P02786|TFR1_HUMAN	Transferrin receptor protein 1 OS=Homo sapiens OX=9606 GN=TFRC PE=1 SV=2	122	29	40.53	571467	573055	711820	668725	584729	801337	695701	1.60714e+06	1.51541e+06	1.67072e+06	1.74966e+06	1.62446e+06	2.04904e+06	2.32327e+06	3.04521e+06	2.35601e+06	1.37519	6.34303e-10	3.34233e-07	1.9671	8.09853e-09	4.47171e-06
TMF1	sp|P82094|TMF1_HUMAN	TATA element modulatory factor OS=Homo sapiens OX=9606 GN=TMF1 PE=1 SV=2	24	19	18.66	142771	129684	131067	133257	142032	133847	127902	228662	236029	251493	253644	215590	262488	245110	227602	267176	0.842668	6.86765e-10	3.51963e-07	0.874238	3.05197e-08	1.1305e-05
YIPF3	sp|Q9GZM5|YIPF3_HUMAN	Protein YIPF3 OS=Homo sapiens OX=9606 GN=YIPF3 PE=1 SV=1	11	4	9.71	223162	152364	205817	188198	177061	180074	172363	583036	452884	506124	456596	410217	509596	430171	432221	470051	1.39064	8.01206e-10	3.94404e-07	1.26733	1.14255e-07	2.92774e-05
SFT2D3	sp|Q587I9|SFT2C_HUMAN	Vesicle transport protein SFT2C OS=Homo sapiens OX=9606 GN=SFT2D3 PE=2 SV=1	2	2	11.63	43827.4	43605.5	49726.4	53792.9	50997.5	51890.1	55032	111516	128371	134313	105919	102310	137353	166286	161723	161798	1.26276	8.73149e-10	4.13497e-07	1.71706	3.9872e-10	6.78042e-07
KIAA2013	sp|Q8IYS2|K2013_HUMAN	Uncharacterized protein KIAA2013 OS=Homo sapiens OX=9606 GN=KIAA2013 PE=1 SV=1	15	6	10.25	116255	104185	130829	109196	117344	130859	128264	317191	234499	242147	269643	259950	250044	286983	270622	278777	1.13101	1.20767e-09	5.44352e-07	1.22608	1.20118e-08	5.83618e-06
CCPG1	sp|Q9ULG6|CCPG1_HUMAN	Cell cycle progression protein 1 OS=Homo sapiens OX=9606 GN=CCPG1 PE=1 SV=3	5	4	5.55	119135	119710	161347	114982	135560	118999	144778	296940	271381	271203	280252	275568	275088	189273	202018	226109	1.10113	1.39424e-09	5.86083e-07	0.661974	9.7156e-05	0.00166505
NA	cu|AZI1_T397A|snp	AZI1|uc010wum.1|T397A|chr17:79173184-79173184.T_C	1	1	26.23	10055.9	13922.5	11444.8	13472.9	10389.3	11398.5	14136.3	35295.3	47302.6	34926	55156.1	62723.2	42939.1	39787.4	36572.7	35427.2	1.91529	1.88786e-09	7.76139e-07	1.63119	2.77674e-08	1.03884e-05
AKAP11	sp|Q9UKA4|AKA11_HUMAN	A-kinase anchor protein 11 OS=Homo sapiens OX=9606 GN=AKAP11 PE=1 SV=1	8	7	4.16	74437.2	81267.5	86231.9	84940.4	78408	84275.6	86044.6	144943	218269	166310	200028	196764	207215	184958	174417	190330	1.18801	2.34144e-09	9.31891e-07	1.15688	1.34041e-09	1.41018e-06
B3GALT6	sp|Q96L58|B3GT6_HUMAN	Beta-1,3-galactosyltransferase 6 OS=Homo sapiens OX=9606 GN=B3GALT6 PE=1 SV=2	16	7	24.32	129890	130041	146366	134405	130603	150113	144845	272174	262916	236196	222571	242635	271808	252301	262926	236104	0.863197	2.45675e-09	9.67493e-07	0.860481	6.81206e-08	2.08506e-05
TBC1D25	sp|Q3MII6|TBC25_HUMAN	TBC1 domain family member 25 OS=Homo sapiens OX=9606 GN=TBC1D25 PE=1 SV=2	7	6	12.35	74282.1	82452	71790.6	73325.7	83966.2	79126	85524.8	147564	154353	135655	158476	189399	149539	93012.7	102979	90529.1	0.982075	3.60451e-09	1.30576e-06	0.281224	0.00276588	0.0142327
PCM1	sp|Q15154|PCM1_HUMAN	Pericentriolar material 1 protein OS=Homo sapiens OX=9606 GN=PCM1 PE=1 SV=5	61	34	16.25	745086	598420	667272	647525	696253	597694	605432	1.24852e+06	1.10791e+06	1.15871e+06	1.29669e+06	1.18401e+06	1.10082e+06	1.01105e+06	874291	1.08184e+06	0.863145	3.73207e-09	1.30576e-06	0.602045	3.29803e-05	0.000897505
NCOA4	sp|Q13772|NCOA4_HUMAN	Nuclear receptor coactivator 4 OS=Homo sapiens OX=9606 GN=NCOA4 PE=1 SV=1	4	4	6.03	99360.3	110049	112535	104501	131911	115713	137034	281956	288129	251457	328241	351573	236154	337927	319977	341990	1.31622	4.22114e-09	1.43565e-06	1.53229	9.34013e-09	4.85323e-06
ATCAY	sp|Q86WG3|ATCAY_HUMAN	Caytaxin OS=Homo sapiens OX=9606 GN=ATCAY PE=1 SV=2	39	10	29.92	2.47412e+06	2.41905e+06	2.39574e+06	2.64567e+06	2.44022e+06	2.47685e+06	2.46407e+06	3.50921e+06	3.8388e+06	3.78345e+06	3.92278e+06	3.82974e+06	4.13312e+06	4.30674e+06	4.34011e+06	4.06129e+06	0.631974	4.42721e-09	1.47885e-06	0.776086	1.06809e-08	5.25781e-06
LRPAP1	sp|P30533|AMRP_HUMAN	Alpha-2-macroglobulin receptor-associated protein OS=Homo sapiens OX=9606 GN=LRPAP1 PE=1 SV=1	60	20	49.02	1.6355e+06	1.52713e+06	1.70867e+06	1.73822e+06	1.62772e+06	1.6094e+06	1.63909e+06	2.45525e+06	2.40949e+06	2.44974e+06	2.60772e+06	2.42123e+06	2.49322e+06	2.46413e+06	2.3882e+06	2.478e+06	0.592298	4.94225e-09	1.62193e-06	0.575398	3.47246e-07	6.28483e-05
XXYLT1	sp|Q8NBI6|XXLT1_HUMAN	Xyloside xylosyltransferase 1 OS=Homo sapiens OX=9606 GN=XXYLT1 PE=1 SV=1	22	11	36.13	215771	214723	232452	235027	213437	217663	217552	351584	329569	329364	351593	331763	376063	361657	365873	350910	0.642146	5.0762e-09	1.6514e-06	0.702975	3.87301e-08	1.32933e-05
MANEAL	sp|Q5VSG8|MANEL_HUMAN	Glycoprotein endo-alpha-1,2-mannosidase-like protein OS=Homo sapiens OX=9606 GN=MANEAL PE=2 SV=1	13	6	12.69	196586	173840	215215	177055	194886	201479	212932	367533	326775	340017	394440	331501	364564	308073	294708	348427	0.854477	5.23915e-09	1.68972e-06	0.694486	4.85202e-06	0.000291233
FAM20B	sp|O75063|XYLK_HUMAN	Glycosaminoglycan xylosylkinase OS=Homo sapiens OX=9606 GN=FAM20B PE=1 SV=1	14	7	19.07	223337	206626	239266	211737	231810	222370	235627	402137	359192	347760	431436	385702	369742	324266	339519	335321	0.768061	5.65692e-09	1.79353e-06	0.571184	1.14667e-06	0.000112893
EPG5	sp|Q9HCE0|EPG5_HUMAN	Ectopic P granules protein 5 homolog OS=Homo sapiens OX=9606 GN=EPG5 PE=1 SV=2	10	9	4.5	71108.4	74645.8	75617.8	76377.8	73303.5	75024.3	76238.8	115257	111869	109742	108578	111510	126481	70653.9	71933.4	70188.6	0.608758	6.34178e-09	1.94474e-06	-0.072881	0.138467	0.247094
RETREG2	sp|Q8NC44|RETR2_HUMAN	Reticulophagy regulator 2 OS=Homo sapiens OX=9606 GN=RETREG2 PE=1 SV=3	21	8	16.76	268347	298747	290733	302229	264500	298596	299816	432420	516723	480881	491924	528104	562074	389370	413048	375438	0.793792	8.01729e-09	2.39954e-06	0.44288	2.16427e-05	0.000728525
FITM2	sp|Q8N6M3|FITM2_HUMAN	Fat storage-inducing transmembrane protein 2 OS=Homo sapiens OX=9606 GN=FITM2 PE=1 SV=1	3	1	5.34	161685	167261	164969	168062	166468	163426	153131	274350	227692	274706	279062	250657	262667	217627	220766	220862	0.674117	9.97029e-09	2.88428e-06	0.426537	2.56632e-06	0.000190498
DHRS7	sp|Q9Y394|DHRS7_HUMAN	Dehydrogenase/reductase SDR family member 7 OS=Homo sapiens OX=9606 GN=DHRS7 PE=1 SV=1	46	12	39.53	1.43048e+06	1.52464e+06	1.4598e+06	1.432e+06	1.35029e+06	1.57994e+06	1.50742e+06	2.16465e+06	2.20632e+06	2.30763e+06	2.29312e+06	2.15367e+06	2.41069e+06	2.35456e+06	2.36981e+06	2.26364e+06	0.619195	1.01765e-08	2.88428e-06	0.666196	1.93476e-07	4.33433e-05
SLC35C1	sp|Q96A29|FUCT1_HUMAN	GDP-fucose transporter 1 OS=Homo sapiens OX=9606 GN=SLC35C1 PE=1 SV=1	4	4	11.81	89250.1	76194.3	87050.2	95229.4	83663.8	81299.6	81013.2	164965	136411	140789	142844	134403	146389	141559	145461	136862	0.766701	1.22583e-08	3.25255e-06	0.739209	4.84839e-07	7.71863e-05
AGPAT4	sp|Q9NRZ5|PLCD_HUMAN	1-acyl-sn-glycerol-3-phosphate acyltransferase delta OS=Homo sapiens OX=9606 GN=AGPAT4 PE=1 SV=1	26	7	17.46	341685	297806	326475	327887	299505	329648	328002	547981	479952	523494	524658	461715	509101	477567	467993	460739	0.658431	1.37972e-08	3.62551e-06	0.545224	1.36394e-06	0.000122741
FAM177A1	sp|Q8N128|F177A_HUMAN	Protein FAM177A1 OS=Homo sapiens OX=9606 GN=FAM177A1 PE=1 SV=1	25	7	36.15	631243	574195	601382	629303	563717	625718	584865	860399	982245	985193	1.02555e+06	920844	1.07927e+06	819173	839740	851309	0.695268	1.46849e-08	3.76296e-06	0.477404	3.1703e-06	0.00021843
ILVBL	sp|A1L0T0|HACL2_HUMAN	2-hydroxyacyl-CoA lyase 2 OS=Homo sapiens OX=9606 GN=ILVBL PE=1 SV=2	48	18	29.75	589498	581259	592545	612709	568158	611442	581120	869737	865964	860724	833179	826610	955703	890091	938810	824706	0.554547	1.75949e-08	4.38841e-06	0.580297	4.21386e-07	7.12298e-05
SLC35A1	sp|P78382|S35A1_HUMAN	CMP-sialic acid transporter OS=Homo sapiens OX=9606 GN=SLC35A1 PE=1 SV=1	4	3	6.23	131626	110913	146466	123362	125866	128825	135195	249939	213398	252974	218674	208753	217028	241130	219810	253120	0.815424	1.94719e-08	4.79265e-06	0.886959	4.01773e-07	7.02389e-05
HS2ST1	sp|Q7LGA3|HS2ST_HUMAN	Heparan sulfate 2-O-sulfotransferase 1 OS=Homo sapiens OX=9606 GN=HS2ST1 PE=1 SV=1	10	6	16.85	186237	182598	227487	181645	193287	195764	227230	350266	336230	315385	380094	353065	340973	381082	343964	384225	0.800388	2.01027e-08	4.91557e-06	0.896665	6.79957e-07	9.05632e-05
ATG3	sp|Q9NT62|ATG3_HUMAN	Ubiquitin-like-conjugating enzyme ATG3 OS=Homo sapiens OX=9606 GN=ATG3 PE=1 SV=1	36	9	30.25	1.13442e+06	1.16832e+06	1.13307e+06	1.19264e+06	1.12432e+06	1.126e+06	1.12849e+06	801003	814149	823795	852581	791534	837740	1.22141e+06	1.26124e+06	1.22616e+06	-0.480165	2.32958e-08	5.55154e-06	0.112214	0.0304408	0.0795231
PTPN9	sp|P43378|PTN9_HUMAN	Tyrosine-protein phosphatase non-receptor type 9 OS=Homo sapiens OX=9606 GN=PTPN9 PE=1 SV=1	39	13	24.11	516928	489120	530703	528269	481801	542086	541973	779918	783530	816515	989319	836177	864705	915540	943692	907028	0.700705	2.35939e-08	5.55154e-06	0.831194	1.38318e-08	6.31069e-06
PRAF2	sp|O60831|PRAF2_HUMAN	PRA1 family protein 2 OS=Homo sapiens OX=9606 GN=PRAF2 PE=1 SV=1	27	4	12.92	2.60957e+06	2.72274e+06	2.91937e+06	2.97945e+06	2.80128e+06	2.89451e+06	2.76877e+06	3.83536e+06	4.31258e+06	4.12705e+06	4.48234e+06	4.23528e+06	4.36935e+06	4.54077e+06	4.46208e+06	4.23106e+06	0.586682	2.51875e-08	5.85289e-06	0.649382	1.89572e-07	4.32455e-05
BSCL2	sp|Q96G97|BSCL2_HUMAN	Seipin OS=Homo sapiens OX=9606 GN=BSCL2 PE=1 SV=3	36	8	14.82	729302	861176	891652	868985	747902	951632	984416	1.4223e+06	1.75294e+06	1.56116e+06	2.00726e+06	1.82503e+06	1.89966e+06	1.3021e+06	1.45321e+06	1.26952e+06	1.01501	3.66876e-08	7.79861e-06	0.643219	4.71169e-05	0.00110309
UGGT2	sp|Q9NYU1|UGGG2_HUMAN	UDP-glucose:glycoprotein glucosyltransferase 2 OS=Homo sapiens OX=9606 GN=UGGT2 PE=1 SV=4	18	4	2.11	725852	672441	769931	729322	685664	763059	723063	1.20076e+06	1.03962e+06	1.09363e+06	1.27168e+06	1.07706e+06	1.09467e+06	1.03096e+06	1.07973e+06	1.02465e+06	0.639345	3.89696e-08	8.19062e-06	0.530365	1.7283e-06	0.000147624
GALNT2	sp|Q10471|GALT2_HUMAN	Polypeptide N-acetylgalactosaminyltransferase 2 OS=Homo sapiens OX=9606 GN=GALNT2 PE=1 SV=1	40	16	28.9	583300	539265	666962	569399	627615	662433	616675	1.12242e+06	1.00347e+06	957426	968144	917295	1.08086e+06	990517	998863	1.03297e+06	0.726732	4.06559e-08	8.22158e-06	0.728905	8.31056e-07	9.90792e-05
INPP5K	sp|Q9BT40|INP5K_HUMAN	Inositol polyphosphate 5-phosphatase K OS=Homo sapiens OX=9606 GN=INPP5K PE=1 SV=3	10	5	12.28	163319	131443	154324	150855	146295	164719	156799	261557	243133	249311	221507	242931	273590	211211	223779	206896	0.705543	4.1077e-08	8.22158e-06	0.490974	3.44331e-05	0.000917529
WDFY3	sp|Q8IZQ1|WDFY3_HUMAN	WD repeat and FYVE domain-containing protein 3 OS=Homo sapiens OX=9606 GN=WDFY3 PE=1 SV=2	121	61	19.63	465554	453188	467505	454710	463663	469404	460498	687741	648984	651706	598282	647724	687928	564581	583403	560278	0.49911	4.13145e-08	8.22158e-06	0.30126	2.70378e-05	0.000822804
UGGT1	sp|Q9NYU2|UGGG1_HUMAN	UDP-glucose:glycoprotein glucosyltransferase 1 OS=Homo sapiens OX=9606 GN=UGGT1 PE=1 SV=3	238	63	38.01	2.75203e+06	2.6975e+06	2.92087e+06	2.89977e+06	2.67145e+06	3.051e+06	2.7831e+06	4.35422e+06	4.05415e+06	4.01793e+06	4.01766e+06	3.94371e+06	4.40128e+06	4.24189e+06	4.36984e+06	3.96822e+06	0.548486	4.4074e-08	8.45588e-06	0.570063	1.1373e-06	0.000112265
PGAP4	sp|Q9BRR3|PGAP4_HUMAN	Post-GPI attachment to proteins factor 4 OS=Homo sapiens OX=9606 GN=PGAP4 PE=1 SV=1	16	6	14.64	154031	144283	187071	154267	153848	165232	185134	278296	277063	279165	356307	287175	289746	291182	242815	301438	0.850722	4.5377e-08	8.57397e-06	0.768969	9.38087e-06	0.000441456
BPNT2	sp|Q9NX62|IMPA3_HUMAN	Golgi-resident adenosine 3',5'-bisphosphate 3'-phosphatase OS=Homo sapiens OX=9606 GN=BPNT2 PE=1 SV=1	12	7	22.28	262011	202158	260369	263415	245264	243463	246135	604301	419852	480381	441976	423537	501312	507070	488653	544409	0.952558	5.01756e-08	9.29293e-06	1.0642	7.47646e-08	2.23767e-05
AVL9	sp|Q8NBF6|AVL9_HUMAN	Late secretory pathway protein AVL9 homolog OS=Homo sapiens OX=9606 GN=AVL9 PE=1 SV=1	32	16	28.55	473808	499939	488673	523225	476690	515895	508271	696386	748432	679635	782324	819768	740315	666010	748991	658333	0.577834	5.51361e-08	1.01324e-05	0.470996	7.32117e-06	0.000377934
SELENOF	sp|O60613|SEP15_HUMAN	Selenoprotein F OS=Homo sapiens OX=9606 GN=SELENOF PE=1 SV=4	29	5	29.09	806886	798068	837531	777378	820636	800290	819213	1.21505e+06	1.05039e+06	1.16243e+06	1.17346e+06	1.17217e+06	1.10289e+06	1.0851e+06	1.0333e+06	1.05088e+06	0.501961	5.60631e-08	1.01817e-05	0.385804	4.8948e-06	0.000292531
LCLAT1	sp|Q6UWP7|LCLT1_HUMAN	Lysocardiolipin acyltransferase 1 OS=Homo sapiens OX=9606 GN=LCLAT1 PE=1 SV=1	27	9	22.22	475095	520267	498217	517209	475363	541928	509316	723029	737895	675853	790681	761523	776841	725775	789853	672405	0.558152	6.30469e-08	1.07737e-05	0.527668	6.25738e-06	0.000340758
POR	sp|P16435|NCPR_HUMAN	NADPH--cytochrome P450 reductase OS=Homo sapiens OX=9606 GN=POR PE=1 SV=2	167	35	43.87	3.09728e+06	3.26211e+06	3.35267e+06	3.09952e+06	3.06161e+06	3.12635e+06	3.13996e+06	4.2325e+06	4.31928e+06	4.31214e+06	4.2965e+06	4.29607e+06	4.32282e+06	4.19221e+06	4.09481e+06	4.16353e+06	0.442617	6.30665e-08	1.07737e-05	0.392579	6.19991e-06	0.000338615
QSOX2	sp|Q6ZRP7|QSOX2_HUMAN	Sulfhydryl oxidase 2 OS=Homo sapiens OX=9606 GN=QSOX2 PE=1 SV=3	7	7	11.17	151181	165007	166200	167719	160824	213766	191118	331303	312449	277982	322115	295204	355832	316714	321516	300944	0.866863	6.53194e-08	1.10947e-05	0.858178	3.13391e-06	0.000216721
ARL6IP1	sp|Q15041|AR6P1_HUMAN	ADP-ribosylation factor-like protein 6-interacting protein 1 OS=Homo sapiens OX=9606 GN=ARL6IP1 PE=1 SV=2	10	3	10.34	2.58268e+06	3.16997e+06	3.11613e+06	2.90136e+06	3.05268e+06	3.11377e+06	3.2676e+06	4.62679e+06	4.86443e+06	4.80739e+06	6.13148e+06	5.59609e+06	5.0762e+06	4.45664e+06	4.45575e+06	4.3457e+06	0.771734	8.30947e-08	1.32852e-05	0.548481	1.10588e-05	0.000481645
GALNT11	sp|Q8NCW6|GLT11_HUMAN	Polypeptide N-acetylgalactosaminyltransferase 11 OS=Homo sapiens OX=9606 GN=GALNT11 PE=1 SV=2	5	5	6.91	156562	137148	164094	144043	145564	166039	151585	253511	236223	224822	295705	260047	236062	262982	226857	274711	0.719783	8.50947e-08	1.34897e-05	0.74249	1.69837e-06	0.000145399
ATP13A1	sp|Q9HD20|AT131_HUMAN	Manganese-transporting ATPase 13A1 OS=Homo sapiens OX=9606 GN=ATP13A1 PE=1 SV=2	109	35	31.56	899122	868341	896297	872338	834323	886370	856738	1.22578e+06	1.13899e+06	1.18331e+06	1.20328e+06	1.15595e+06	1.17871e+06	1.11602e+06	1.12578e+06	1.1055e+06	0.435375	9.02315e-08	1.41838e-05	0.353782	1.0349e-05	0.000468906
RETREG3	sp|Q86VR2|RETR3_HUMAN	Reticulophagy regulator 3 OS=Homo sapiens OX=9606 GN=RETREG3 PE=1 SV=1	27	6	16.52	979102	1.11083e+06	1.05394e+06	1.02805e+06	1.05653e+06	1.14125e+06	1.10499e+06	1.53502e+06	1.81169e+06	1.66262e+06	1.61259e+06	2.0543e+06	1.93353e+06	1.40602e+06	1.44759e+06	1.28394e+06	0.721739	9.18943e-08	1.43847e-05	0.36897	0.000114284	0.00183109
ALG5	sp|Q9Y673|ALG5_HUMAN	Dolichyl-phosphate beta-glucosyltransferase OS=Homo sapiens OX=9606 GN=ALG5 PE=1 SV=1	13	5	18.52	193988	173700	176373	192582	185495	182026	176504	293113	275906	279808	250416	249579	298682	297323	285678	286159	0.58348	9.47295e-08	1.44717e-05	0.66414	1.01421e-07	2.74955e-05
SLC35B2	sp|Q8TB61|S35B2_HUMAN	Adenosine 3'-phospho 5'-phosphosulfate transporter 1 OS=Homo sapiens OX=9606 GN=SLC35B2 PE=1 SV=1	13	6	13.89	381663	299926	402688	362394	353815	402084	398446	1.10518e+06	686992	789485	737113	690166	762789	678076	666974	686598	1.08425	9.64026e-08	1.44717e-05	0.872514	1.07068e-06	0.00011067
TM9SF3	sp|Q9HD45|TM9S3_HUMAN	Transmembrane 9 superfamily member 3 OS=Homo sapiens OX=9606 GN=TM9SF3 PE=1 SV=2	66	14	23.09	1.84124e+06	1.43097e+06	1.88759e+06	1.66234e+06	1.58979e+06	1.66083e+06	1.58865e+06	3.93463e+06	2.80231e+06	3.32971e+06	3.16614e+06	2.63594e+06	3.1166e+06	2.93671e+06	2.89987e+06	3.12365e+06	0.919022	9.65908e-08	1.44717e-05	0.846954	7.21215e-07	9.19854e-05
SCAMP3	sp|O14828|SCAM3_HUMAN	Secretory carrier-associated membrane protein 3 OS=Homo sapiens OX=9606 GN=SCAMP3 PE=1 SV=3	46	13	47.84	1.04352e+06	1.11532e+06	1.09017e+06	1.13362e+06	1.1103e+06	1.1702e+06	1.11901e+06	1.47379e+06	1.60427e+06	1.57078e+06	1.83581e+06	1.69354e+06	1.68077e+06	1.85675e+06	1.87074e+06	1.77597e+06	0.561037	9.7092e-08	1.44717e-05	0.722954	2.28121e-08	8.79841e-06
DIPK1A	sp|Q5T7M9|DIK1A_HUMAN	Divergent protein kinase domain 1A OS=Homo sapiens OX=9606 GN=DIPK1A PE=2 SV=1	11	8	17.76	201034	164286	223141	211960	155779	194998	184101	388126	366218	374383	400942	295027	401430	314221	314790	383614	0.96259	9.97209e-08	1.48046e-05	0.827342	2.28124e-05	0.000749304
ATP2C1	sp|P98194|AT2C1_HUMAN	Calcium-transporting ATPase type 2C member 1 OS=Homo sapiens OX=9606 GN=ATP2C1 PE=1 SV=3	38	17	18.72	549054	628787	622111	568347	574143	667634	641599	875307	942537	861384	893307	883654	968057	973522	1.03184e+06	965034	0.575749	1.21682e-07	1.70501e-05	0.707608	7.47449e-07	9.19854e-05
CASD1	sp|Q96PB1|CASD1_HUMAN	N-acetylneuraminate 9-O-acetyltransferase OS=Homo sapiens OX=9606 GN=CASD1 PE=1 SV=1	9	5	5.77	205123	171434	204942	190623	203916	178786	194863	369729	285299	324723	335328	297270	288098	338927	317153	342545	0.712903	1.2227e-07	1.70686e-05	0.790043	2.45841e-07	4.89224e-05
ACOX3	sp|O15254|ACOX3_HUMAN	Peroxisomal acyl-coenzyme A oxidase 3 OS=Homo sapiens OX=9606 GN=ACOX3 PE=1 SV=2	51	19	31.29	368260	338779	335721	369017	358193	353134	356002	470229	482064	471777	525443	521371	507776	563627	644257	557371	0.486571	1.25542e-07	1.73443e-05	0.730121	1.34105e-07	3.21611e-05
TECPR2	sp|O15040|TCPR2_HUMAN	Tectonin beta-propeller repeat-containing protein 2 OS=Homo sapiens OX=9606 GN=TECPR2 PE=1 SV=4	30	16	13.47	300012	341161	310112	315342	333775	341954	349450	459243	551390	490690	470817	577482	531377	429617	425799	387249	0.646313	1.27719e-07	1.7567e-05	0.339837	0.000285251	0.00322899
COG8	sp|Q96MW5|COG8_HUMAN	Conserved oligomeric Golgi complex subunit 8 OS=Homo sapiens OX=9606 GN=COG8 PE=1 SV=2	20	13	22.71	197269	178559	194445	179904	182140	189377	198419	286928	265129	267269	312504	267232	259352	310422	314350	310609	0.549757	1.35146e-07	1.8253e-05	0.726567	3.72009e-08	1.30071e-05
GDPD5	sp|Q8WTR4|GDPD5_HUMAN	Glycerophosphodiester phosphodiesterase domain-containing protein 5 OS=Homo sapiens OX=9606 GN=GDPD5 PE=1 SV=2	19	8	15.21	267975	232726	262034	251647	263429	246525	256366	344824	352430	386650	379118	381024	341060	399406	420919	374269	0.517191	1.4936e-07	1.93724e-05	0.646218	4.32192e-07	7.12298e-05
PIK3R4	sp|Q99570|PI3R4_HUMAN	Phosphoinositide 3-kinase regulatory subunit 4 OS=Homo sapiens OX=9606 GN=PIK3R4 PE=1 SV=3	35	21	17.6	344011	341661	364392	340565	338870	361810	351823	475314	459478	465483	459935	470745	455199	376944	405348	391206	0.412327	1.5017e-07	1.93724e-05	0.164394	0.00682217	0.0269458
GOLM2	sp|Q6P4E1|GOLM2_HUMAN	Protein GOLM2 OS=Homo sapiens OX=9606 GN=GOLM2 PE=1 SV=2	34	15	34.4	375463	312785	369420	363642	357973	317896	345407	587366	506467	559794	528047	490305	518627	529059	476788	554403	0.608351	1.52948e-07	1.93724e-05	0.576143	1.17359e-05	0.000501785
SQSTM1	sp|Q13501|SQSTM_HUMAN	Sequestosome-1 OS=Homo sapiens OX=9606 GN=SQSTM1 PE=1 SV=1	21	5	20	216779	155378	163347	160904	163361	152856	152490	300351	264260	272289	332991	289553	292989	264349	265874	273145	0.817303	1.53272e-07	1.93724e-05	0.695935	2.85095e-05	0.000843535
DDHD2	sp|O94830|DDHD2_HUMAN	Phospholipase DDHD2 OS=Homo sapiens OX=9606 GN=DDHD2 PE=1 SV=2	34	18	27.99	331322	337994	351836	323076	368756	364587	371636	482784	570518	541577	518676	649248	609000	555741	544574	514228	0.678503	1.69394e-07	2.09154e-05	0.622342	7.15654e-07	9.19854e-05
ARHGAP1	sp|Q07960|RHG01_HUMAN	Rho GTPase-activating protein 1 OS=Homo sapiens OX=9606 GN=ARHGAP1 PE=1 SV=1	83	20	48.75	1.74444e+06	1.65548e+06	1.67432e+06	1.61033e+06	1.77642e+06	1.6966e+06	1.68603e+06	2.30605e+06	2.31087e+06	2.32184e+06	2.14814e+06	2.38982e+06	2.47009e+06	2.79158e+06	2.74864e+06	2.69057e+06	0.457585	1.74519e-07	2.14068e-05	0.697875	2.22376e-08	8.75739e-06
PPT1	sp|P50897|PPT1_HUMAN	Palmitoyl-protein thioesterase 1 OS=Homo sapiens OX=9606 GN=PPT1 PE=1 SV=1	36	10	28.76	1.74372e+06	2.13828e+06	1.88209e+06	2.14063e+06	1.93978e+06	2.31948e+06	2.08048e+06	1.11613e+06	1.25251e+06	1.17122e+06	1.28523e+06	1.24997e+06	1.41286e+06	1.36997e+06	1.38896e+06	1.40144e+06	-0.703726	1.90467e-07	2.29124e-05	-0.547688	3.97367e-05	0.00101063
ELMOD2	sp|Q8IZ81|ELMD2_HUMAN	ELMO domain-containing protein 2 OS=Homo sapiens OX=9606 GN=ELMOD2 PE=1 SV=1	36	11	30.72	668737	630096	637893	754239	597556	663604	632325	1.05763e+06	1.00588e+06	954326	896781	957704	1.0701e+06	1.09065e+06	1.08923e+06	985857	0.597358	2.10403e-07	2.48315e-05	0.689995	1.48289e-06	0.000131153
JMY	sp|Q8N9B5|JMY_HUMAN	Junction-mediating and -regulatory protein OS=Homo sapiens OX=9606 GN=JMY PE=1 SV=2	36	25	21.96	777654	810832	764050	784185	827349	803549	775374	1.07284e+06	1.12653e+06	997596	1.06842e+06	1.17305e+06	1.12659e+06	939490	982494	895519	0.465115	2.2143e-07	2.55869e-05	0.245612	0.000518764	0.00463752
DAGLB	sp|Q8NCG7|DGLB_HUMAN	Diacylglycerol lipase-beta OS=Homo sapiens OX=9606 GN=DAGLB PE=1 SV=2	22	12	21.13	233385	219615	228576	203535	220973	244723	240812	354015	303746	320299	330343	330164	324692	315172	306739	300303	0.526067	2.24175e-07	2.55869e-05	0.437205	2.79458e-05	0.000838437
COG6	sp|Q9Y2V7|COG6_HUMAN	Conserved oligomeric Golgi complex subunit 6 OS=Homo sapiens OX=9606 GN=COG6 PE=1 SV=2	17	10	17.05	151934	147569	161913	146145	148724	149004	157839	235003	209854	201268	210490	210268	203106	247292	259541	243049	0.477913	2.24327e-07	2.55869e-05	0.719155	3.43881e-08	1.23704e-05
RDH11	sp|Q8TC12|RDH11_HUMAN	Retinol dehydrogenase 11 OS=Homo sapiens OX=9606 GN=RDH11 PE=1 SV=2	36	10	36.16	2.4712e+06	2.59239e+06	2.60174e+06	2.75405e+06	2.55745e+06	2.78097e+06	2.65928e+06	3.39598e+06	4.1596e+06	3.61527e+06	3.82557e+06	4.11914e+06	3.91715e+06	3.78331e+06	4.08788e+06	3.334e+06	0.542483	2.29267e-07	2.59919e-05	0.501536	1.5472e-05	0.000594956
ARL6IP5	sp|O75915|PRAF3_HUMAN	PRA1 family protein 3 OS=Homo sapiens OX=9606 GN=ARL6IP5 PE=1 SV=1	84	8	23.94	6.8177e+06	7.31338e+06	7.13629e+06	7.386e+06	6.9083e+06	7.68534e+06	7.57667e+06	9.37455e+06	1.09011e+07	1.00254e+07	9.94558e+06	1.06795e+07	1.0964e+07	1.07552e+07	1.07861e+07	9.75219e+06	0.505549	2.36569e-07	2.66582e-05	0.522434	2.62608e-06	0.000191825
SUMF2	sp|Q8NBJ7|SUMF2_HUMAN	Inactive C-alpha-formylglycine-generating enzyme 2 OS=Homo sapiens OX=9606 GN=SUMF2 PE=1 SV=2	30	11	38.21	502149	480744	522320	506103	512741	511383	519463	719067	671508	710667	846239	792721	704015	714244	701380	687069	0.54045	2.58448e-07	2.85928e-05	0.465109	9.26929e-07	0.000101916
CERS6	sp|Q6ZMG9|CERS6_HUMAN	Ceramide synthase 6 OS=Homo sapiens OX=9606 GN=CERS6 PE=1 SV=1	28	6	10.42	1.33869e+06	1.15815e+06	1.27908e+06	1.25495e+06	1.31688e+06	1.26563e+06	1.29478e+06	1.88637e+06	1.66707e+06	1.83618e+06	1.73136e+06	1.80729e+06	1.69408e+06	1.49872e+06	1.54771e+06	1.38562e+06	0.476209	2.59851e-07	2.85928e-05	0.215029	0.00406611	0.0184732
GOSR1	sp|O95249|GOSR1_HUMAN	Golgi SNAP receptor complex member 1 OS=Homo sapiens OX=9606 GN=GOSR1 PE=1 SV=1	20	11	36.8	293991	285083	313832	270568	301893	281442	303306	413435	380786	407992	405677	419196	392942	396616	390102	410965	0.462559	2.61759e-07	2.86343e-05	0.448187	8.85196e-06	0.000431773
EI24	sp|O14681|EI24_HUMAN	Etoposide-induced protein 2.4 homolog OS=Homo sapiens OX=9606 GN=EI24 PE=1 SV=4	16	6	15.88	652967	695247	680699	683505	697380	734347	717792	914745	1.05494e+06	956589	1.12476e+06	1.19722e+06	1.07458e+06	1.01401e+06	1.01852e+06	941313	0.596327	2.74973e-07	2.94765e-05	0.513149	1.30947e-06	0.000122464
FUT8	sp|Q9BYC5|FUT8_HUMAN	Alpha-(1,6)-fucosyltransferase OS=Homo sapiens OX=9606 GN=FUT8 PE=1 SV=2	44	19	35.13	378483	362527	405302	378834	377410	419361	399791	762052	624066	609967	586216	542115	731438	620500	687778	620859	0.716021	3.05252e-07	3.21693e-05	0.725721	1.66149e-07	3.81348e-05
PGRMC1	sp|O00264|PGRC1_HUMAN	Membrane-associated progesterone receptor component 1 OS=Homo sapiens OX=9606 GN=PGRMC1 PE=1 SV=3	129	12	43.08	6.63782e+06	7.46521e+06	6.91036e+06	7.84068e+06	7.19794e+06	7.37632e+06	7.40114e+06	1.06373e+07	1.15563e+07	9.91868e+06	1.37369e+07	1.27638e+07	1.14025e+07	1.09367e+07	1.11529e+07	9.68094e+06	0.677768	3.06918e-07	3.2254e-05	0.543457	6.14312e-06	0.000338478
HMOX2	sp|P30519|HMOX2_HUMAN	Heme oxygenase 2 OS=Homo sapiens OX=9606 GN=HMOX2 PE=1 SV=2	85	22	49.68	2.37336e+06	2.37276e+06	2.47695e+06	2.5399e+06	2.38685e+06	2.41779e+06	2.32422e+06	2.99222e+06	3.28904e+06	3.26356e+06	3.3238e+06	3.23957e+06	3.45465e+06	3.06745e+06	3.1848e+06	3.07457e+06	0.433411	3.16256e-07	3.26387e-05	0.365869	1.09635e-05	0.000481645
TOR1AIP2	sp|Q8NFQ8|TOIP2_HUMAN	Torsin-1A-interacting protein 2 OS=Homo sapiens OX=9606 GN=TOR1AIP2 PE=1 SV=1	10	9	19.36	271048	281834	282629	294464	282766	302522	279844	394987	369708	371593	384146	377429	415136	379203	386186	378153	0.435322	3.29024e-07	3.36642e-05	0.420175	4.11671e-06	0.000257119
TOR1AIP2	sp|Q8NFQ8|TOIP2_HUMAN	Torsin-1A-interacting protein 2 OS=Homo sapiens OX=9606 GN=TOR1AIP2 PE=1 SV=1	10	9	19.36	271048	281834	282629	294464	282766	302522	279844	394987	369708	371593	384146	377429	415136	379203	386186	378153	0.435322	3.29024e-07	3.36642e-05	0.420175	4.11671e-06	0.000257119
MAN1B1	sp|Q9UKM7|MA1B1_HUMAN	Endoplasmic reticulum mannosyl-oligosaccharide 1,2-alpha-mannosidase OS=Homo sapiens OX=9606 GN=MAN1B1 PE=1 SV=2	23	14	22.75	208555	204165	238725	220405	214322	227798	220227	336295	302283	297547	322885	288655	307157	282244	281714	284154	0.496034	3.31136e-07	3.36642e-05	0.36897	5.07518e-05	0.00115005
MBOAT2	sp|Q6ZWT7|MBOA2_HUMAN	Lysophospholipid acyltransferase 2 OS=Homo sapiens OX=9606 GN=MBOAT2 PE=2 SV=2	12	8	15	266251	271211	285523	295764	262368	295115	256285	386790	396037	420730	366132	382822	438617	348783	378454	353191	0.529031	3.41158e-07	3.39183e-05	0.384651	7.7991e-05	0.00145622
VMP1	sp|Q96GC9|VMP1_HUMAN	Vacuole membrane protein 1 OS=Homo sapiens OX=9606 GN=VMP1 PE=1 SV=1	1	1	1.72	230126	216112	241986	241527	205479	228465	242332	382313	316384	335507	415600	379617	332478	269187	324522	284250	0.647021	3.41647e-07	3.39183e-05	0.349086	0.000743314	0.00587677
SLC35A2	sp|P78381|S35A2_HUMAN	UDP-galactose translocator OS=Homo sapiens OX=9606 GN=SLC35A2 PE=1 SV=1	2	1	2.78	48374.6	37702.6	35843.6	44801.3	51253.5	46888.6	53157.4	77570	80248	100677	93015.9	76207.5	97370.7	124689	110678	135489	0.950231	3.52868e-07	3.39183e-05	1.4527	2.26297e-07	4.68329e-05
SLC41A3	sp|Q96GZ6|S41A3_HUMAN	Solute carrier family 41 member 3 OS=Homo sapiens OX=9606 GN=SLC41A3 PE=1 SV=2	14	4	11.64	332434	274637	325528	336892	293878	318653	324882	439255	439587	432732	468585	455727	460941	381067	421353	366531	0.514369	3.53114e-07	3.39183e-05	0.306415	0.00197869	0.0113222
NBR1	sp|Q14596|NBR1_HUMAN	Next to BRCA1 gene 1 protein OS=Homo sapiens OX=9606 GN=NBR1 PE=1 SV=3	5	4	3.73	116909	126809	129821	115183	127825	122605	132972	181575	169249	178751	163692	185072	166808	335314	288623	301990	0.483753	3.5358e-07	3.39183e-05	1.30766	8.50345e-10	1.02623e-06
SACM1L	sp|Q9NTJ5|SAC1_HUMAN	Phosphatidylinositol-3-phosphatase SAC1 OS=Homo sapiens OX=9606 GN=SACM1L PE=1 SV=2	121	28	42.76	2.1411e+06	1.99375e+06	2.22366e+06	2.03775e+06	1.93744e+06	2.08838e+06	1.95311e+06	3.18081e+06	2.7207e+06	3.3236e+06	3.17756e+06	2.72181e+06	3.05291e+06	2.69882e+06	2.64555e+06	2.78045e+06	0.558216	3.67498e-07	3.50736e-05	0.40049	2.32215e-05	0.00075941
POMGNT2	sp|Q8NAT1|PMGT2_HUMAN	Protein O-linked-mannose beta-1,4-N-acetylglucosaminyltransferase 2 OS=Homo sapiens OX=9606 GN=POMGNT2 PE=1 SV=1	20	11	22.07	337058	354314	373611	362913	333021	352624	357276	494642	509810	474845	621460	545228	504874	469589	489479	442508	0.568473	3.90641e-07	3.71874e-05	0.404216	1.72003e-05	0.000639024
GGT7	sp|Q9UJ14|GGT7_HUMAN	Glutathione hydrolase 7 OS=Homo sapiens OX=9606 GN=GGT7 PE=1 SV=2	62	16	23.87	379284	401071	406102	402019	394102	416699	392382	495212	525896	522070	555169	553581	542918	584665	629911	537111	0.416434	4.05365e-07	3.82968e-05	0.547507	1.52244e-06	0.000134018
INA	sp|Q16352|AINX_HUMAN	Alpha-internexin OS=Homo sapiens OX=9606 GN=INA PE=1 SV=2	2488	58	82.57	1.01738e+08	9.91149e+07	9.82638e+07	9.85666e+07	9.70875e+07	9.97452e+07	1.03401e+08	6.17046e+07	7.44421e+07	7.6982e+07	7.29549e+07	7.16537e+07	7.10526e+07	7.28233e+07	7.12821e+07	7.25171e+07	-0.483511	4.30179e-07	4.00344e-05	-0.465249	5.63834e-07	8.30479e-05
YIPF6	sp|Q96EC8|YIPF6_HUMAN	Protein YIPF6 OS=Homo sapiens OX=9606 GN=YIPF6 PE=1 SV=2	4	2	5.93	69890.6	80602.5	78086.2	69686.4	73524.4	85133.6	91467.8	120088	120335	115965	111547	124751	128595	159355	152798	146270	0.622693	4.35532e-07	4.0432e-05	0.969462	3.48601e-07	6.28483e-05
ERP29	sp|P30040|ERP29_HUMAN	Endoplasmic reticulum resident protein 29 OS=Homo sapiens OX=9606 GN=ERP29 PE=1 SV=4	115	16	59	4.61815e+06	4.85196e+06	4.96872e+06	5.10099e+06	4.5507e+06	5.23617e+06	4.67014e+06	6.6893e+06	7.61105e+06	7.49109e+06	7.3886e+06	6.47594e+06	8.57012e+06	7.67189e+06	8.08498e+06	7.25931e+06	0.597577	4.45456e-07	4.10478e-05	0.659991	4.42521e-07	7.22952e-05
TLCD3B	sp|Q71RH2|TLC3B_HUMAN	Ceramide synthase OS=Homo sapiens OX=9606 GN=TLCD3B PE=2 SV=1	3	1	4.38	93948.1	91865	99938.9	113380	85667.5	108612	91330.6	148766	153815	146506	162073	137215	157414	134812	152993	133962	0.630289	4.4741e-07	4.11265e-05	0.526892	0.000136323	0.00201029
MAN2A2	sp|P49641|MA2A2_HUMAN	Alpha-mannosidase 2x OS=Homo sapiens OX=9606 GN=MAN2A2 PE=2 SV=3	18	11	12.78	132927	119047	145630	121737	114622	134102	141240	195258	180175	202168	230975	202500	199953	188885	191105	183066	0.636904	4.61116e-07	4.21792e-05	0.535706	3.52869e-05	0.000933194
RFT1	sp|Q96AA3|RFT1_HUMAN	Protein RFT1 homolog OS=Homo sapiens OX=9606 GN=RFT1 PE=1 SV=1	3	3	4.81	122678	140481	143913	130714	131003	163839	144586	244709	201063	195932	220641	230146	224240	185423	214416	167157	0.653917	4.71362e-07	4.29239e-05	0.435001	0.000988711	0.00708478
FAM3C	sp|Q92520|FAM3C_HUMAN	Protein FAM3C OS=Homo sapiens OX=9606 GN=FAM3C PE=1 SV=1	32	10	39.65	1.2003e+06	1.16713e+06	1.3803e+06	1.50102e+06	1.41262e+06	1.39913e+06	1.4094e+06	2.14545e+06	2.54963e+06	1.86799e+06	2.20451e+06	2.26909e+06	2.58569e+06	2.04618e+06	2.16498e+06	2.02022e+06	0.743609	4.86644e-07	4.39176e-05	0.623181	1.21017e-05	0.000512739
ATP6V0D1	sp|P61421|VA0D1_HUMAN	V-type proton ATPase subunit d 1 OS=Homo sapiens OX=9606 GN=ATP6V0D1 PE=1 SV=1	73	10	28.21	4.00741e+06	4.09754e+06	4.33805e+06	4.7106e+06	3.85549e+06	4.41305e+06	4.16567e+06	5.83396e+06	6.5889e+06	5.83959e+06	6.4162e+06	5.81512e+06	6.97965e+06	7.84261e+06	8.79197e+06	7.6435e+06	0.562374	4.88273e-07	4.39176e-05	0.937114	6.33917e-08	1.99295e-05
COG5	sp|Q9UP83|COG5_HUMAN	Conserved oligomeric Golgi complex subunit 5 OS=Homo sapiens OX=9606 GN=COG5 PE=1 SV=3	36	19	22.88	384358	343250	394763	347329	358935	337835	362998	568080	481051	535762	599943	508345	499926	563256	548992	590678	0.556417	4.96802e-07	4.39176e-05	0.653029	5.21035e-07	7.99e-05
JAGN1	sp|Q8N5M9|JAGN1_HUMAN	Protein jagunal homolog 1 OS=Homo sapiens OX=9606 GN=JAGN1 PE=1 SV=1	10	2	13.11	234581	208040	221498	251195	194918	211727	202104	366447	305076	334891	344100	310369	320130	292651	299521	298315	0.602719	4.98715e-07	4.39176e-05	0.451955	0.000127201	0.00191812
GPR89A	sp|B7ZAQ6|GPHRA_HUMAN	Golgi pH regulator A OS=Homo sapiens OX=9606 GN=GPR89A PE=1 SV=2	20	7	15.6	298640	273586	302512	317628	283724	296324	298044	396181	387225	387434	388321	392820	405550	387401	398870	354353	0.410915	5.03599e-07	4.39176e-05	0.361846	9.82257e-05	0.00167037
ICMT	sp|O60725|ICMT_HUMAN	Protein-S-isoprenylcysteine O-methyltransferase OS=Homo sapiens OX=9606 GN=ICMT PE=1 SV=1	10	5	13.03	175479	155009	181170	161329	149053	177346	163820	256588	217475	260949	244107	234401	243906	214355	224310	207886	0.548458	5.43074e-07	4.70312e-05	0.37774	0.000244037	0.00293472
MOSPD1	sp|Q9UJG1|MSPD1_HUMAN	Motile sperm domain-containing protein 1 OS=Homo sapiens OX=9606 GN=MOSPD1 PE=1 SV=1	2	2	9.39	42268.8	43928.4	45005.1	47057.7	45362.4	50544.7	46943.3	70086.2	66733.7	65710.3	58681	67295.5	76339.8	88930.5	75374.1	67041.2	0.554312	5.68585e-07	4.84606e-05	0.74166	3.29512e-06	0.000224602
ABHD6	sp|Q9BV23|ABHD6_HUMAN	Monoacylglycerol lipase ABHD6 OS=Homo sapiens OX=9606 GN=ABHD6 PE=1 SV=1	15	10	26.71	337322	358623	367260	359694	317113	352450	358401	527458	481903	475423	493632	442317	512825	453698	450339	482436	0.481025	5.72354e-07	4.86657e-05	0.401386	2.84577e-05	0.000843535
NA	cu|VTI1A_114207131_132aa|ribo	#N/A	13	5	25.76	449922	444550	460959	467696	424596	442617	469536	585441	618315	603248	686807	663346	584604	647846	689110	622247	0.464298	5.83039e-07	4.93499e-05	0.532299	9.61813e-07	0.0001043
GABARAPL2	sp|P60520|GBRL2_HUMAN	Gamma-aminobutyric acid receptor-associated protein-like 2 OS=Homo sapiens OX=9606 GN=GABARAPL2 PE=1 SV=1	92	11	54.7	1.36625e+07	1.34623e+07	1.24858e+07	1.44802e+07	1.23217e+07	1.38043e+07	1.21412e+07	2.02502e+07	2.60728e+07	2.22896e+07	1.8252e+07	2.13902e+07	2.68209e+07	1.34717e+07	1.40719e+07	1.28863e+07	0.760429	5.85885e-07	4.94788e-05	0.0324198	0.639631	0.7506
PCYOX1L	sp|Q8NBM8|PCYXL_HUMAN	Prenylcysteine oxidase-like OS=Homo sapiens OX=9606 GN=PCYOX1L PE=1 SV=2	53	10	21.66	1.63565e+06	1.6603e+06	1.6503e+06	1.6955e+06	1.48614e+06	1.74281e+06	1.57591e+06	2.19122e+06	2.13587e+06	2.18563e+06	2.34719e+06	2.14292e+06	2.25933e+06	1.97852e+06	2.16381e+06	2.02258e+06	0.435658	5.88776e-07	4.9611e-05	0.330219	0.0001968	0.00254777
SMIM7	sp|Q9BQ49|SMIM7_HUMAN	Small integral membrane protein 7 OS=Homo sapiens OX=9606 GN=SMIM7 PE=1 SV=2	2	1	13.33	12861.1	15025.9	14594.5	14974.8	12328.6	10404	14974.7	39492.5	31569.9	33347	20172.7	28903.5	31834.7	29922	24580.8	29912	1.16721	6.0304e-07	5.01354e-05	1.05504	3.61944e-06	0.000236052
PIGX	sp|Q8TBF5|PIGX_HUMAN	Phosphatidylinositol-glycan biosynthesis class X protein OS=Homo sapiens OX=9606 GN=PIGX PE=2 SV=3	5	2	10.47	78157.4	85447.2	88996.1	75822.3	75393.5	87285.1	87074.6	114301	124892	110028	128673	136876	120494	124508	136600	106697	0.56853	6.30118e-07	5.16387e-05	0.565611	4.55305e-05	0.00107444
CYBC1	sp|Q9BQA9|CYBC1_HUMAN	Cytochrome b-245 chaperone 1 OS=Homo sapiens OX=9606 GN=CYBC1 PE=1 SV=1	16	5	24.06	195640	171357	178507	217692	186061	187871	174576	324275	270643	303294	316174	248310	315966	274613	266789	266910	0.659324	6.30784e-07	5.16387e-05	0.527983	2.01708e-05	0.000698084
MAN1A2	sp|O60476|MA1A2_HUMAN	Mannosyl-oligosaccharide 1,2-alpha-mannosidase IB OS=Homo sapiens OX=9606 GN=MAN1A2 PE=1 SV=1	13	8	15.76	140916	135246	143549	134894	137395	136379	140144	227159	177479	196613	216178	188300	187800	174771	160342	186234	0.518767	6.48131e-07	5.23712e-05	0.326485	0.000108309	0.00175489
SEC62	sp|Q99442|SEC62_HUMAN	Translocation protein SEC62 OS=Homo sapiens OX=9606 GN=SEC62 PE=1 SV=1	34	13	21.55	1.84547e+06	1.17265e+06	1.61382e+06	1.59747e+06	1.26886e+06	1.20418e+06	1.17109e+06	3.81828e+06	3.14525e+06	3.80014e+06	2.63369e+06	2.48261e+06	4.00166e+06	2.2105e+06	2.16196e+06	2.58083e+06	1.2294	6.7008e-07	5.39119e-05	0.733971	0.000525296	0.00467024
ERP44	sp|Q9BS26|ERP44_HUMAN	Endoplasmic reticulum resident protein 44 OS=Homo sapiens OX=9606 GN=ERP44 PE=1 SV=1	82	14	41.13	4.76197e+06	4.61746e+06	4.84747e+06	4.91768e+06	4.70847e+06	5.05333e+06	4.73153e+06	6.8101e+06	6.16118e+06	6.43881e+06	7.69704e+06	6.44581e+06	6.65362e+06	6.42688e+06	6.60504e+06	6.33129e+06	0.476651	6.72311e-07	5.39753e-05	0.425967	2.67786e-06	0.000191924
ANO10	sp|Q9NW15|ANO10_HUMAN	Anoctamin-10 OS=Homo sapiens OX=9606 GN=ANO10 PE=1 SV=2	13	7	9.85	649655	551268	665613	632979	533202	593857	530077	1.12637e+06	859666	1.08529e+06	1.0002e+06	855107	943931	760764	825711	845629	0.718076	6.82241e-07	5.46552e-05	0.45338	0.000274783	0.00316853
PGAP1	sp|Q75T13|PGAP1_HUMAN	GPI inositol-deacylase OS=Homo sapiens OX=9606 GN=PGAP1 PE=1 SV=1	84	25	28.42	1.31072e+06	1.17499e+06	1.19346e+06	1.43723e+06	1.17029e+06	1.2013e+06	1.14861e+06	1.83224e+06	1.75829e+06	1.61587e+06	1.86191e+06	1.76309e+06	1.91168e+06	1.68395e+06	1.7763e+06	1.65287e+06	0.539333	7.79381e-07	6.20387e-05	0.469595	6.38738e-05	0.00132171
TMEM68	sp|Q96MH6|TMM68_HUMAN	Transmembrane protein 68 OS=Homo sapiens OX=9606 GN=TMEM68 PE=2 SV=2	14	7	25.62	128558	116867	125873	133266	123757	116478	119956	177494	163203	167423	195082	176270	160158	166045	165497	152964	0.486506	8.5798e-07	6.68724e-05	0.387146	4.5128e-05	0.00107059
ALG2	sp|Q9H553|ALG2_HUMAN	Alpha-1,3/1,6-mannosyltransferase ALG2 OS=Homo sapiens OX=9606 GN=ALG2 PE=1 SV=1	18	7	21.15	246542	267488	261004	270142	245864	295198	270443	342805	358721	353419	387252	383285	389888	352743	367573	331239	0.477879	8.66242e-07	6.72362e-05	0.403322	8.49137e-05	0.0015293
DGKE	sp|P52429|DGKE_HUMAN	Diacylglycerol kinase epsilon OS=Homo sapiens OX=9606 GN=DGKE PE=1 SV=1	17	10	18.69	409972	457956	434689	500777	436960	433725	428973	586211	663141	575743	702780	686210	658706	644328	674581	600566	0.540531	8.72196e-07	6.75582e-05	0.530314	8.82482e-06	0.000431574
VTI1A	sp|Q96AJ9|VTI1A_HUMAN	Vesicle transport through interaction with t-SNAREs homolog 1A OS=Homo sapiens OX=9606 GN=VTI1A PE=1 SV=2	26	11	33.18	589881	586789	632689	601963	582647	580538	621787	775419	781801	776286	811625	885893	768647	858504	884427	816762	0.415124	9.18462e-07	6.99827e-05	0.50918	9.28935e-07	0.000101916
CDIPT	sp|O14735|CDIPT_HUMAN	CDP-diacylglycerol--inositol 3-phosphatidyltransferase OS=Homo sapiens OX=9606 GN=CDIPT PE=1 SV=1	29	8	30.52	1.5744e+06	1.66375e+06	1.44515e+06	1.51883e+06	1.46283e+06	1.59706e+06	1.5955e+06	2.2758e+06	2.25497e+06	2.38212e+06	3.14683e+06	2.65952e+06	2.20016e+06	2.17163e+06	2.19763e+06	2.06796e+06	0.670744	9.23039e-07	7.00462e-05	0.469319	6.39809e-06	0.000345278
DCAKD	sp|Q8WVC6|DCAKD_HUMAN	Dephospho-CoA kinase domain-containing protein OS=Homo sapiens OX=9606 GN=DCAKD PE=1 SV=1	35	11	38.96	620457	647867	688811	618646	633758	659019	689499	954324	853664	820562	976857	934199	870044	841417	804095	811528	0.467899	9.28012e-07	7.02809e-05	0.331888	8.1282e-05	0.00149138
L1CAM	sp|P32004|L1CAM_HUMAN	Neural cell adhesion molecule L1 OS=Homo sapiens OX=9606 GN=L1CAM PE=1 SV=2	350	44	35.08	1.4272e+07	1.60727e+07	1.33696e+07	1.51553e+07	1.34454e+07	1.64838e+07	1.42992e+07	8.43846e+06	1.05068e+07	9.61457e+06	9.35737e+06	9.95641e+06	1.07286e+07	7.82266e+06	8.48553e+06	7.52076e+06	-0.592881	9.35557e-07	7.07092e-05	-0.888464	2.5451e-07	4.98521e-05
BACE1	sp|P56817|BACE1_HUMAN	Beta-secretase 1 OS=Homo sapiens OX=9606 GN=BACE1 PE=1 SV=3	16	9	14.97	198567	203721	214738	218680	204227	218287	226753	271864	288253	273929	322575	297637	311734	294518	312973	294532	0.470994	9.47027e-07	7.10024e-05	0.504014	2.6611e-06	0.000191825
CPT1C	sp|Q8TCG5|CPT1C_HUMAN	Carnitine O-palmitoyltransferase 1, brain isoform OS=Homo sapiens OX=9606 GN=CPT1C PE=1 SV=1	25	7	9.34	297347	285819	315863	277796	300710	280361	306168	431321	400777	425273	494132	485816	380363	367633	349513	376108	0.560122	9.85883e-07	7.19591e-05	0.306269	0.000232039	0.00283232
CERS5	sp|Q8N5B7|CERS5_HUMAN	Ceramide synthase 5 OS=Homo sapiens OX=9606 GN=CERS5 PE=1 SV=1	9	1	1.79	1.07649e+06	865223	959018	1.01828e+06	984719	967807	920388	1.50154e+06	1.2837e+06	1.47557e+06	1.31386e+06	1.35001e+06	1.34967e+06	1.161e+06	1.18901e+06	1.05758e+06	0.507789	9.90563e-07	7.19591e-05	0.228518	0.00870269	0.0321597
ATL1	sp|Q8WXF7|ATLA1_HUMAN	Atlastin-1 OS=Homo sapiens OX=9606 GN=ATL1 PE=1 SV=1	169	36	46.42	3.58511e+06	3.55437e+06	3.44444e+06	3.74974e+06	3.22337e+06	3.68388e+06	3.40847e+06	4.41912e+06	5.39437e+06	5.08842e+06	4.96701e+06	4.75613e+06	5.59521e+06	4.68065e+06	5.24312e+06	4.5868e+06	0.513619	1.03814e-06	7.46903e-05	0.457029	2.14124e-05	0.000728525
LMBRD2	sp|Q68DH5|LMBD2_HUMAN	G-protein coupled receptor-associated protein LMBRD2 OS=Homo sapiens OX=9606 GN=LMBRD2 PE=1 SV=1	13	7	10.22	329997	352378	348604	360693	313123	368192	337524	477719	490710	517316	513223	429154	556534	552042	583869	539581	0.527921	1.05534e-06	7.53481e-05	0.698738	2.26173e-07	4.68329e-05
PDIA3	sp|P30101|PDIA3_HUMAN	Protein disulfide-isomerase A3 OS=Homo sapiens OX=9606 GN=PDIA3 PE=1 SV=4	445	38	62.77	1.76432e+07	1.52678e+07	1.79654e+07	1.69856e+07	1.61426e+07	1.71143e+07	1.6247e+07	2.35477e+07	2.17529e+07	2.49242e+07	2.52515e+07	2.13447e+07	2.44743e+07	2.26683e+07	2.2699e+07	2.29648e+07	0.489016	1.07544e-06	7.6108e-05	0.443949	1.29511e-05	0.000534934
COG1	sp|Q8WTW3|COG1_HUMAN	Conserved oligomeric Golgi complex subunit 1 OS=Homo sapiens OX=9606 GN=COG1 PE=1 SV=1	33	21	25.41	185150	184833	199418	164462	188676	184445	196980	267530	245646	252500	241670	264295	249780	292006	291556	285666	0.446315	1.087e-06	7.65672e-05	0.639614	6.98131e-07	9.19665e-05
DPY19L3	sp|Q6ZPD9|D19L3_HUMAN	Probable C-mannosyltransferase DPY19L3 OS=Homo sapiens OX=9606 GN=DPY19L3 PE=2 SV=1	9	6	5.87	104810	104821	108835	123667	103582	119222	120270	164254	157274	142120	170143	167782	168907	154920	160399	143907	0.528839	1.08879e-06	7.65672e-05	0.450633	8.37671e-05	0.00151542
COG7	sp|P83436|COG7_HUMAN	Conserved oligomeric Golgi complex subunit 7 OS=Homo sapiens OX=9606 GN=COG7 PE=1 SV=1	27	16	22.47	211461	196972	222595	190350	209737	209912	212171	334211	286571	293157	263096	292347	284763	342205	335408	355768	0.491911	1.13224e-06	7.85886e-05	0.731755	8.53365e-08	2.45585e-05
COG3	sp|Q96JB2|COG3_HUMAN	Conserved oligomeric Golgi complex subunit 3 OS=Homo sapiens OX=9606 GN=COG3 PE=1 SV=3	36	21	27.17	417363	381558	409379	378487	391069	383306	392341	626013	526817	562529	500294	512229	572071	639613	636373	652948	0.48021	1.16242e-06	8.00894e-05	0.709692	2.54009e-08	9.69691e-06
CANX	sp|P27824|CALX_HUMAN	Calnexin OS=Homo sapiens OX=9606 GN=CANX PE=1 SV=2	251	33	36.99	7.82557e+06	6.87893e+06	7.94831e+06	7.96566e+06	7.01924e+06	7.59274e+06	7.00686e+06	1.19155e+07	1.04704e+07	1.12416e+07	1.02213e+07	9.56491e+06	1.18818e+07	1.0498e+07	1.09194e+07	1.06097e+07	0.542213	1.18713e-06	8.01151e-05	0.518982	6.51709e-06	0.000348612
TP53I11	sp|O14683|P5I11_HUMAN	Tumor protein p53-inducible protein 11 OS=Homo sapiens OX=9606 GN=TP53I11 PE=1 SV=2	17	4	22.22	531497	564132	541505	574282	543420	602523	569645	776620	856756	778405	732319	768962	960523	771083	859316	716148	0.529116	1.18849e-06	8.01151e-05	0.476591	1.74501e-05	0.000639416
ZDHHC13	sp|Q8IUH4|ZDH13_HUMAN	Palmitoyltransferase ZDHHC13 OS=Homo sapiens OX=9606 GN=ZDHHC13 PE=1 SV=3	8	4	8.68	137141	134927	137984	130057	148809	133493	141942	204902	170375	186241	199615	200882	179591	188238	159319	189824	0.463848	1.21233e-06	8.14284e-05	0.375378	0.000184844	0.00245139
FKRP	sp|Q9H9S5|FKRP_HUMAN	Fukutin-related protein OS=Homo sapiens OX=9606 GN=FKRP PE=1 SV=1	5	4	9.29	104475	104544	117840	99312.2	110015	121215	138356	216372	164735	179763	195020	201024	164598	182466	163764	169863	0.718122	1.26075e-06	8.36298e-05	0.604378	6.96941e-05	0.00138437
CYB5R3	sp|P00387|NB5R3_HUMAN	NADH-cytochrome b5 reductase 3 OS=Homo sapiens OX=9606 GN=CYB5R3 PE=1 SV=3	132	22	65.12	3.57036e+06	3.46317e+06	3.74797e+06	3.32064e+06	3.15931e+06	3.45247e+06	3.34822e+06	4.82536e+06	4.44476e+06	5.18421e+06	4.7302e+06	4.40309e+06	4.66018e+06	4.72352e+06	4.50386e+06	4.74736e+06	0.453463	1.28172e-06	8.45706e-05	0.439903	1.48413e-05	0.000583049
BET1L	sp|Q9NYM9|BET1L_HUMAN	BET1-like protein OS=Homo sapiens OX=9606 GN=BET1L PE=1 SV=1	4	2	27.93	101720	84435.7	98470.4	100128	89121.9	75209.2	91089.5	132602	144459	152592	139258	125348	147842	173963	175711	182569	0.621821	1.2942e-06	8.49452e-05	0.962764	5.08025e-07	7.91926e-05
GET1	sp|O00258|GET1_HUMAN	Guided entry of tail-anchored proteins factor 1 OS=Homo sapiens OX=9606 GN=GET1 PE=1 SV=2	21	7	37.93	623575	651578	674796	652622	618727	660895	655671	832009	811018	823234	910087	845945	826491	760768	763195	746611	0.375882	1.29904e-06	8.51135e-05	0.223971	0.000674216	0.00552036
DPM1	sp|O60762|DPM1_HUMAN	Dolichol-phosphate mannosyltransferase subunit 1 OS=Homo sapiens OX=9606 GN=DPM1 PE=1 SV=1	32	10	39.62	267977	296915	315374	276615	311493	296721	300239	485192	374622	414599	490279	523785	449394	391661	347298	383969	0.622256	1.31319e-06	8.55907e-05	0.343469	0.000329449	0.00350381
SERPINI1	sp|Q99574|NEUS_HUMAN	Neuroserpin OS=Homo sapiens OX=9606 GN=SERPINI1 PE=1 SV=1	59	21	39.02	918496	723948	714398	982356	1.10149e+06	661304	956106	1.6214e+06	2.44497e+06	1.59642e+06	1.67664e+06	2.23684e+06	1.73349e+06	2.86232e+06	2.43523e+06	2.42305e+06	1.12541	1.32036e-06	8.59086e-05	1.591	7.21613e-07	9.19854e-05
FAM160B2	sp|Q86V87|F16B2_HUMAN	Protein FAM160B2 OS=Homo sapiens OX=9606 GN=FAM160B2 PE=2 SV=2	16	12	18.3	248313	266081	271807	304660	279313	256093	291256	389716	461494	385834	370216	423853	493782	577402	646273	555934	0.614756	1.32575e-06	8.61093e-05	1.11488	1.6489e-08	7.01007e-06
PGRMC2	sp|O15173|PGRC2_HUMAN	Membrane-associated progesterone receptor component 2 OS=Homo sapiens OX=9606 GN=PGRMC2 PE=1 SV=1	44	11	39.91	1.80261e+06	1.79023e+06	1.95091e+06	1.71289e+06	1.68272e+06	1.83335e+06	1.82229e+06	2.45509e+06	2.35706e+06	2.63415e+06	2.99039e+06	2.51192e+06	2.39e+06	2.32669e+06	2.26113e+06	2.32016e+06	0.503396	1.34164e-06	8.68399e-05	0.357204	4.95415e-05	0.00113061
TAPT1	sp|Q6NXT6|TAPT1_HUMAN	Transmembrane anterior posterior transformation protein 1 homolog OS=Homo sapiens OX=9606 GN=TAPT1 PE=1 SV=1	18	9	16.58	240382	248539	243367	241713	233077	241203	238346	342283	303823	328462	377095	303328	325002	294649	290861	287192	0.449925	1.37907e-06	8.8044e-05	0.271971	7.53585e-05	0.00143797
TMEM167B	sp|Q9NRX6|KISHB_HUMAN	Protein kish-B OS=Homo sapiens OX=9606 GN=TMEM167B PE=1 SV=1	6	1	9.46	167595	97611.6	146818	137561	126332	120194	116489	450302	296051	366008	230003	238409	318242	283583	267453	326382	1.25845	1.46954e-06	9.28687e-05	1.17935	5.69643e-06	0.000320956
ODR4	sp|Q5SWX8|ODR4_HUMAN	Protein odr-4 homolog OS=Homo sapiens OX=9606 GN=ODR4 PE=1 SV=1	27	12	23.79	306538	299557	312008	303434	300179	307572	301757	423933	367614	401243	432286	397680	381076	348954	342221	364662	0.394031	1.48429e-06	9.31229e-05	0.208843	0.000731907	0.00582351
TMEM120A	sp|Q9BXJ8|TACAN_HUMAN	Ion channel TACAN OS=Homo sapiens OX=9606 GN=TMEM120A PE=1 SV=1	12	5	5.54	598800	543026	548476	603198	552846	536678	492364	797043	949181	910210	838720	713560	1.01705e+06	878714	910774	872675	0.646874	1.48849e-06	9.31229e-05	0.683337	6.85058e-07	9.05632e-05
ATL2	sp|Q8NHH9|ATLA2_HUMAN	Atlastin-2 OS=Homo sapiens OX=9606 GN=ATL2 PE=1 SV=2	53	16	29.33	2.72206e+06	2.46296e+06	2.47185e+06	2.63675e+06	2.45227e+06	2.46376e+06	2.30546e+06	3.63345e+06	3.29877e+06	3.50335e+06	3.33803e+06	3.09899e+06	3.57299e+06	3.09283e+06	3.15703e+06	3.15351e+06	0.4453	1.50503e-06	9.38434e-05	0.326796	0.000159703	0.0022428
EXTL3	sp|O43909|EXTL3_HUMAN	Exostosin-like 3 OS=Homo sapiens OX=9606 GN=EXTL3 PE=1 SV=1	16	12	14.8	180613	154726	189280	158290	165522	175782	179586	349384	236743	276698	297855	254556	256458	240749	234970	254399	0.687551	1.53253e-06	9.52409e-05	0.503624	2.33677e-05	0.000761579
RTN3	sp|O95197|RTN3_HUMAN	Reticulon-3 OS=Homo sapiens OX=9606 GN=RTN3 PE=1 SV=2	138	34	41.47	1.26122e+07	1.20921e+07	1.2253e+07	1.36016e+07	1.17322e+07	1.19695e+07	1.13686e+07	1.5519e+07	1.68931e+07	1.7097e+07	1.69529e+07	1.55365e+07	1.77147e+07	1.46729e+07	1.49067e+07	1.43774e+07	0.442391	1.55185e-06	9.56538e-05	0.262302	0.00115598	0.00792371
PCYOX1	sp|Q9UHG3|PCYOX_HUMAN	Prenylcysteine oxidase 1 OS=Homo sapiens OX=9606 GN=PCYOX1 PE=1 SV=3	113	26	40.99	2.4183e+06	2.30244e+06	2.28068e+06	2.62306e+06	2.16901e+06	2.46845e+06	2.18967e+06	3.30926e+06	3.32946e+06	3.35426e+06	3.25069e+06	2.96137e+06	3.67755e+06	3.49388e+06	3.69426e+06	3.3646e+06	0.495702	1.5576e-06	9.56538e-05	0.583627	4.11238e-06	0.000257119
PRKCSH	sp|P14314|GLU2B_HUMAN	Glucosidase 2 subunit beta OS=Homo sapiens OX=9606 GN=PRKCSH PE=1 SV=2	137	24	33.9	5.24434e+06	4.83953e+06	5.13276e+06	5.65192e+06	4.86926e+06	5.42899e+06	4.70321e+06	7.422e+06	7.40552e+06	7.57089e+06	6.82199e+06	6.7155e+06	8.57405e+06	8.21796e+06	8.54109e+06	7.68374e+06	0.531832	1.55963e-06	9.56538e-05	0.670412	1.07972e-06	0.00011067
HACD3	sp|Q9P035|HACD3_HUMAN	Very-long-chain (3R)-3-hydroxyacyl-CoA dehydratase 3 OS=Homo sapiens OX=9606 GN=HACD3 PE=1 SV=2	111	13	24.03	5.47421e+06	5.47104e+06	5.57245e+06	5.67683e+06	5.01218e+06	5.36598e+06	5.46196e+06	7.31594e+06	7.76737e+06	7.72285e+06	6.4532e+06	7.45396e+06	7.98268e+06	7.84302e+06	8.0298e+06	7.29776e+06	0.452812	1.57721e-06	9.65737e-05	0.507138	1.90632e-06	0.00015884
RAB3C	sp|Q96E17|RAB3C_HUMAN	Ras-related protein Rab-3C OS=Homo sapiens OX=9606 GN=RAB3C PE=1 SV=1	164	15	47.58	6.42876e+06	5.43692e+06	6.00129e+06	7.58926e+06	5.65996e+06	5.84399e+06	6.00434e+06	8.39212e+06	9.91169e+06	9.00537e+06	1.00894e+07	8.98219e+06	9.966e+06	1.08939e+07	1.19243e+07	1.0274e+07	0.617922	1.58426e-06	9.68471e-05	0.850689	3.04219e-06	0.000211945
CD276	sp|Q5ZPR3|CD276_HUMAN	CD276 antigen OS=Homo sapiens OX=9606 GN=CD276 PE=1 SV=1	19	4	11.42	736967	699657	703283	708711	686554	772638	751564	551963	578131	574473	524590	523559	555000	521944	557299	472832	-0.390667	1.65441e-06	9.95094e-05	-0.484481	1.10207e-05	0.000481645
BECN1	sp|Q14457|BECN1_HUMAN	Beclin-1 OS=Homo sapiens OX=9606 GN=BECN1 PE=1 SV=2	21	13	24.22	193016	173840	192362	188787	180207	175016	171054	253599	229860	251097	241122	229108	241357	187182	193592	195469	0.405418	1.66957e-06	0.00010026	0.0788009	0.192217	0.314769
PI4K2A	sp|Q9BTU6|P4K2A_HUMAN	Phosphatidylinositol 4-kinase type 2-alpha OS=Homo sapiens OX=9606 GN=PI4K2A PE=1 SV=1	41	19	48.64	346359	342598	361781	318877	339741	366369	374849	456694	446351	466658	495533	465364	447514	447929	461334	438282	0.404324	1.87875e-06	0.000112281	0.361131	8.17236e-05	0.00149508
GLG1	sp|Q92896|GSLG1_HUMAN	Golgi apparatus protein 1 OS=Homo sapiens OX=9606 GN=GLG1 PE=1 SV=2	97	30	18.58	1.9623e+06	1.62664e+06	2.14962e+06	1.85632e+06	1.78636e+06	1.80484e+06	1.84336e+06	3.39815e+06	2.59949e+06	2.95156e+06	3.03201e+06	2.49002e+06	2.7981e+06	2.74697e+06	2.51114e+06	2.90985e+06	0.625813	1.89196e-06	0.000112391	0.550632	3.87234e-05	0.000997453
CTSB	sp|P07858|CATB_HUMAN	Cathepsin B OS=Homo sapiens OX=9606 GN=CTSB PE=1 SV=3	43	8	22.12	2.82725e+06	2.17823e+06	2.74474e+06	2.34206e+06	2.27557e+06	2.32964e+06	2.52944e+06	1.78284e+06	1.48947e+06	1.81625e+06	1.5536e+06	1.48504e+06	1.58545e+06	1.56271e+06	1.49979e+06	1.71086e+06	-0.60301	1.89561e-06	0.000112391	-0.625321	2.43713e-05	0.000782298
TMEM9B	sp|Q9NQ34|TMM9B_HUMAN	Transmembrane protein 9B OS=Homo sapiens OX=9606 GN=TMEM9B PE=1 SV=1	9	4	26.26	629672	629982	666434	651515	684122	671960	666805	872600	830091	869586	953362	890871	798146	822647	820432	834911	0.401578	1.90647e-06	0.000112677	0.330369	2.82237e-05	0.000838685
ABHD17A	sp|Q96GS6|AB17A_HUMAN	Alpha/beta hydrolase domain-containing protein 17A OS=Homo sapiens OX=9606 GN=ABHD17A PE=1 SV=1	5	4	10.32	71211.5	72959.1	80054	75833.1	70286.4	73389.6	72668.6	104044	93299.4	100038	103943	89692.8	103910	97334.2	97530.4	101066	0.425362	1.93273e-06	0.000112975	0.42013	8.38463e-06	0.000415478
RUSF1	sp|Q96GQ5|RUSF1_HUMAN	RUS family member 1 OS=Homo sapiens OX=9606 GN=RUSF1 PE=1 SV=2	32	14	28.63	477138	562936	532262	581048	526473	558850	566270	697785	783442	714223	893118	831815	823341	785100	784909	718309	0.537815	1.99935e-06	0.000115594	0.490219	1.95201e-05	0.000684776
PTDSS2	sp|Q9BVG9|PTSS2_HUMAN	Phosphatidylserine synthase 2 OS=Homo sapiens OX=9606 GN=PTDSS2 PE=1 SV=1	16	6	16.02	594248	536087	609597	574597	508449	525749	541353	856359	743078	832899	960408	806265	723580	689950	672489	718901	0.558418	2.00139e-06	0.000115594	0.322362	0.000534938	0.00471761
ERO1A	sp|Q96HE7|ERO1A_HUMAN	ERO1-like protein alpha OS=Homo sapiens OX=9606 GN=ERO1A PE=1 SV=2	77	17	34.62	822433	888612	860530	928774	860019	933720	900657	1.13989e+06	1.26124e+06	1.0787e+06	1.19675e+06	1.28316e+06	1.3051e+06	1.2438e+06	1.33339e+06	1.1882e+06	0.450262	2.00217e-06	0.000115594	0.503801	3.97683e-06	0.000251745
RNFT2	sp|Q96EX2|RNFT2_HUMAN	RING finger and transmembrane domain-containing protein 2 OS=Homo sapiens OX=9606 GN=RNFT2 PE=2 SV=2	6	2	4.28	114439	125924	131409	127041	132011	136825	137069	197893	177243	157486	186503	183868	182686	182462	168375	170635	0.484381	2.04795e-06	0.000117053	0.42896	4.05958e-05	0.00101794
ZFPL1	sp|O95159|ZFPL1_HUMAN	Zinc finger protein-like 1 OS=Homo sapiens OX=9606 GN=ZFPL1 PE=1 SV=2	1	1	2.58	90252.2	87688.3	92935.3	76850.9	97444.4	82589.4	92175.3	165374	140860	158659	200651	167724	115443	136944	118432	147949	0.819782	2.08024e-06	0.000117053	0.600052	2.94548e-05	0.000857559
TSEN15	sp|Q8WW01|SEN15_HUMAN	tRNA-splicing endonuclease subunit Sen15 OS=Homo sapiens OX=9606 GN=TSEN15 PE=1 SV=1	1	1	13.45	73101.9	72248.5	77006.7	76683.6	75130.2	74306.2	80346	50230.8	54754.2	54027.7	55343.9	56560.3	63651.3	66688.7	57511	52888.7	-0.440947	2.08268e-06	0.000117053	-0.361807	0.000344749	0.00360029
ZPR1	sp|O75312|ZPR1_HUMAN	Zinc finger protein ZPR1 OS=Homo sapiens OX=9606 GN=ZPR1 PE=1 SV=1	36	13	33.77	1.16244e+06	1.15648e+06	1.08103e+06	1.11751e+06	1.22483e+06	1.083e+06	1.11636e+06	880718	872870	839801	875615	928650	831558	835779	795567	859976	-0.380163	2.08375e-06	0.000117053	-0.449654	6.51253e-06	0.000348612
VAMP7	sp|P51809|VAMP7_HUMAN	Vesicle-associated membrane protein 7 OS=Homo sapiens OX=9606 GN=VAMP7 PE=1 SV=3	20	9	39.09	406261	338570	373575	393651	333047	361450	339789	579361	493271	641341	629822	478297	563961	498695	528337	558628	0.628539	2.09938e-06	0.000117578	0.54131	2.00643e-05	0.000697459
COG4	sp|Q9H9E3|COG4_HUMAN	Conserved oligomeric Golgi complex subunit 4 OS=Homo sapiens OX=9606 GN=COG4 PE=1 SV=3	32	17	27.39	188722	180932	199289	185181	187736	187587	198407	277867	237612	241396	245249	246239	245286	264625	283471	265874	0.390972	2.23714e-06	0.000123994	0.516409	8.70423e-07	9.98902e-05
RAB3D	sp|O95716|RAB3D_HUMAN	Ras-related protein Rab-3D OS=Homo sapiens OX=9606 GN=RAB3D PE=1 SV=1	55	8	48.4	6.53419e+06	5.71207e+06	6.29769e+06	7.59454e+06	5.98102e+06	6.24722e+06	6.34224e+06	8.53552e+06	9.81703e+06	8.7858e+06	9.31989e+06	8.71738e+06	1.00537e+07	1.00526e+07	1.15196e+07	9.69063e+06	0.529575	2.29366e-06	0.000126939	0.707313	6.75138e-06	0.000356184
PIBF1	sp|Q8WXW3|PIBF1_HUMAN	Progesterone-induced-blocking factor 1 OS=Homo sapiens OX=9606 GN=PIBF1 PE=1 SV=2	5	5	5.55	106757	81519.3	97900.5	85012.1	94998.8	83246.4	93561.8	196224	136528	165467	214651	139372	147354	126027	114671	151268	0.843299	2.48145e-06	0.000135924	0.50467	0.000517955	0.00463631
VPS18	sp|Q9P253|VPS18_HUMAN	Vacuolar protein sorting-associated protein 18 homolog OS=Homo sapiens OX=9606 GN=VPS18 PE=1 SV=2	64	27	29.5	807426	796961	844384	815813	783135	816340	822873	1.0298e+06	999568	1.02733e+06	1.13941e+06	1.01685e+06	1.02587e+06	931399	956360	907042	0.355041	2.49889e-06	0.000136679	0.197506	0.00138265	0.00893859
ACBD5	sp|Q5T8D3|ACBD5_HUMAN	Acyl-CoA-binding domain-containing protein 5 OS=Homo sapiens OX=9606 GN=ACBD5 PE=1 SV=1	27	15	30.34	407234	384490	409222	401498	377255	409127	371939	515670	495876	570230	558601	481127	543475	525625	560258	578845	0.417798	2.62838e-06	0.000142758	0.492495	2.75777e-06	0.000196148
ACTL6B	sp|O94805|ACL6B_HUMAN	Actin-like protein 6B OS=Homo sapiens OX=9606 GN=ACTL6B PE=1 SV=1	64	16	33.57	2.19191e+06	2.22959e+06	2.08059e+06	2.37652e+06	2.26847e+06	2.11046e+06	2.33091e+06	1.68382e+06	1.74603e+06	1.44048e+06	1.59031e+06	1.6633e+06	1.73915e+06	1.91906e+06	1.85912e+06	1.76345e+06	-0.439548	2.67635e-06	0.000144484	-0.269091	0.000752313	0.00593537
PIK3C3	sp|Q8NEB9|PK3C3_HUMAN	Phosphatidylinositol 3-kinase catalytic subunit type 3 OS=Homo sapiens OX=9606 GN=PIK3C3 PE=1 SV=1	38	23	28.64	257841	234986	259728	247450	237299	249767	236502	330516	313177	320671	316447	299601	311924	278317	285737	282228	0.357593	2.70935e-06	0.000145635	0.197187	0.00300606	0.0150271
WBP2	sp|Q969T9|WBP2_HUMAN	WW domain-binding protein 2 OS=Homo sapiens OX=9606 GN=WBP2 PE=1 SV=1	42	12	38.7	3.1324e+06	3.45307e+06	3.2258e+06	3.39649e+06	3.1155e+06	3.35947e+06	3.17768e+06	2.36452e+06	2.61961e+06	2.55328e+06	2.67144e+06	2.41173e+06	2.44434e+06	2.4941e+06	2.45143e+06	2.47167e+06	-0.379629	2.79682e-06	0.000149052	-0.400484	9.80311e-06	0.000452224
SRRM3	sp|A6NNA2|SRRM3_HUMAN	Serine/arginine repetitive matrix protein 3 OS=Homo sapiens OX=9606 GN=SRRM3 PE=2 SV=4	1	1	1.34	89967.8	77824.4	86239	86597.8	84851.6	83404.8	93375.4	60018.2	64340	54600.8	54916.8	67378.3	65702.3	74494.6	62431.6	53978.8	-0.495331	2.9247e-06	0.000154765	-0.445648	0.000516477	0.00462584
ZDHHC14	sp|Q8IZN3|ZDH14_HUMAN	Palmitoyltransferase ZDHHC14 OS=Homo sapiens OX=9606 GN=ZDHHC14 PE=1 SV=1	2	2	4.71	340069	289348	309762	306637	340332	304548	323354	191997	247610	224965	181671	217283	229076	229033	250106	221829	-0.559743	3.06538e-06	0.000160619	-0.436492	4.48457e-05	0.00106807
NA	cu|AKAP9_N2792S|snp	AKAP9|uc003ulg.3|N2792S|chr7:91712698-91712698.A_G	3	2	39.34	146971	125180	129302	145176	139952	116718	134084	84735.9	104354	76398.7	72708.4	86969.2	92476.4	110573	110650	107962	-0.640346	3.07128e-06	0.000160703	-0.283185	0.00309487	0.0153115
LPCAT3	sp|Q6P1A2|MBOA5_HUMAN	Lysophospholipid acyltransferase 5 OS=Homo sapiens OX=9606 GN=LPCAT3 PE=1 SV=1	12	6	12.94	193024	212856	203883	233247	186837	256276	204605	340020	325980	297252	294278	311975	369804	328578	342196	315335	0.604972	3.16365e-06	0.000163857	0.633043	3.35299e-05	0.000905379
MGAT2	sp|Q10469|MGAT2_HUMAN	Alpha-1,6-mannosyl-glycoprotein 2-beta-N-acetylglucosaminyltransferase OS=Homo sapiens OX=9606 GN=MGAT2 PE=1 SV=1	4	3	8.05	63244.1	60570.6	66620.2	60330.7	63580.6	72254.8	65561.1	90120.3	90773.4	77610.8	91647.3	85915.7	93310.7	83978.9	87189.9	82847.8	0.449585	3.1724e-06	0.000163857	0.392562	7.01327e-05	0.00138791
ANP32A	sp|P39687|AN32A_HUMAN	Acidic leucine-rich nuclear phosphoprotein 32 family member A OS=Homo sapiens OX=9606 GN=ANP32A PE=1 SV=1	27	6	20.48	6.7465e+06	6.19472e+06	6.11388e+06	7.02749e+06	7.14121e+06	5.94572e+06	6.89155e+06	3.99263e+06	4.48333e+06	3.88881e+06	3.52746e+06	3.89752e+06	5.35372e+06	4.66464e+06	4.60631e+06	4.55689e+06	-0.660905	3.35346e-06	0.000171027	-0.510257	1.55642e-05	0.000595991
SYNGR1	sp|O43759|SNG1_HUMAN	Synaptogyrin-1 OS=Homo sapiens OX=9606 GN=SYNGR1 PE=1 SV=2	5	2	10.3	286138	302094	301389	379500	251553	323346	285988	454160	519094	453222	529433	442580	612935	547779	645723	497453	0.722256	3.5788e-06	0.000180933	0.891024	1.21457e-05	0.000512861
SVOP	sp|Q8N4V2|SVOP_HUMAN	Synaptic vesicle 2-related protein OS=Homo sapiens OX=9606 GN=SVOP PE=1 SV=1	11	6	7.66	150680	155131	160488	161401	160579	169589	164523	194525	210636	204964	205672	228214	203294	221154	242376	201353	0.373821	3.58841e-06	0.000181173	0.463767	1.84793e-05	0.000661476
CLPTM1L	sp|Q96KA5|CLP1L_HUMAN	Cleft lip and palate transmembrane protein 1-like protein OS=Homo sapiens OX=9606 GN=CLPTM1L PE=1 SV=1	23	13	23.23	241436	215836	233797	254704	222538	246142	230349	333142	295881	294451	324646	302361	318094	298917	307073	298150	0.406864	3.61137e-06	0.00018161	0.361023	9.33945e-05	0.00162638
CUX1	sp|P39880|CUX1_HUMAN	Homeobox protein cut-like 1 OS=Homo sapiens OX=9606 GN=CUX1 PE=1 SV=3	23	15	10.76	486227	382085	463081	413544	415604	378297	406395	633726	560891	674432	689384	583358	570359	632871	586345	681302	0.556978	3.64287e-06	0.00018161	0.593161	3.18586e-05	0.000890902
GDPD1	sp|Q8N9F7|GDPD1_HUMAN	Lysophospholipase D GDPD1 OS=Homo sapiens OX=9606 GN=GDPD1 PE=1 SV=2	75	20	50	1.79955e+06	2.10898e+06	2.0086e+06	2.18569e+06	1.95084e+06	2.10106e+06	1.95558e+06	2.70988e+06	3.0949e+06	2.64885e+06	2.65104e+06	2.81624e+06	3.36087e+06	3.16193e+06	3.31585e+06	2.9222e+06	0.511691	3.64538e-06	0.00018161	0.636992	1.93122e-06	0.000159929
ABHD12	sp|Q8N2K0|ABD12_HUMAN	Lysophosphatidylserine lipase ABHD12 OS=Homo sapiens OX=9606 GN=ABHD12 PE=1 SV=2	47	15	40.45	610737	594193	625464	583667	570639	629978	637736	885461	755333	772629	951828	851353	792390	736924	735415	733120	0.454893	3.69459e-06	0.000183562	0.276271	0.000251736	0.00300496
AUP1	sp|Q9Y679|AUP1_HUMAN	Lipid droplet-regulating VLDL assembly factor AUP1 OS=Homo sapiens OX=9606 GN=AUP1 PE=1 SV=2	18	9	25.12	388853	391241	393287	402030	414510	394532	431814	510808	528546	488496	513175	566077	505434	542034	512132	508840	0.366075	3.87526e-06	0.000190015	0.373257	2.08193e-05	0.000714578
MESD	sp|Q14696|MESD_HUMAN	LRP chaperone MESD OS=Homo sapiens OX=9606 GN=MESD PE=1 SV=2	51	11	42.31	2.88784e+06	2.48653e+06	2.95438e+06	2.94742e+06	2.46453e+06	2.77176e+06	2.46102e+06	4.09858e+06	3.74332e+06	4.24089e+06	3.9465e+06	3.35703e+06	4.30469e+06	3.70909e+06	3.87196e+06	3.83341e+06	0.542274	4.12636e-06	0.00020101	0.493614	5.44707e-05	0.00120798
STX5	sp|Q13190|STX5_HUMAN	Syntaxin-5 OS=Homo sapiens OX=9606 GN=STX5 PE=1 SV=2	23	10	39.15	388881	429044	443190	399267	442336	425417	447184	590402	557284	556017	533136	579431	520813	553906	530630	541934	0.388388	4.23622e-06	0.000205559	0.352685	9.34218e-05	0.00162638
CDS2	sp|O95674|CDS2_HUMAN	Phosphatidate cytidylyltransferase 2 OS=Homo sapiens OX=9606 GN=CDS2 PE=1 SV=1	34	9	25.39	1.07108e+06	1.04295e+06	1.10603e+06	1.22967e+06	1.02753e+06	1.06524e+06	1.04074e+06	1.45018e+06	1.41247e+06	1.49493e+06	1.33817e+06	1.42835e+06	1.61123e+06	1.44902e+06	1.49612e+06	1.42785e+06	0.426497	4.26824e-06	0.00020621	0.430327	2.90324e-05	0.00084966
CERT1	sp|Q9Y5P4|CERT_HUMAN	Ceramide transfer protein OS=Homo sapiens OX=9606 GN=CERT1 PE=1 SV=1	35	18	31.73	392994	410262	404969	382687	396652	436902	420416	314730	323960	291496	256532	296345	315205	320035	320087	316206	-0.442368	4.28273e-06	0.00020621	-0.3492	4.2251e-05	0.00103856
GOLGA5	sp|Q8TBA6|GOGA5_HUMAN	Golgin subfamily A member 5 OS=Homo sapiens OX=9606 GN=GOLGA5 PE=1 SV=3	37	23	35.84	323379	263075	308935	279350	293752	258544	278281	449607	385166	453772	500155	418572	366175	368361	336830	406548	0.578516	4.42898e-06	0.000211079	0.371288	0.00107019	0.00748512
DYM	sp|Q7RTS9|DYM_HUMAN	Dymeclin OS=Homo sapiens OX=9606 GN=DYM PE=1 SV=1	15	10	14.5	270372	243130	282437	255218	266970	249716	270869	348107	340664	331895	412923	366089	343608	366372	368807	388567	0.441349	4.45762e-06	0.000211821	0.513222	3.1258e-06	0.000216721
SLC27A3	sp|Q5K4L6|S27A3_HUMAN	Solute carrier family 27 member 3 OS=Homo sapiens OX=9606 GN=SLC27A3 PE=1 SV=4	9	6	11.13	90986.7	97655.6	95445	90569.2	97020.4	97385.7	103751	120484	127069	123641	150774	149701	131035	116562	118182	115597	0.472657	4.47287e-06	0.000211821	0.282225	0.000299983	0.00331746
PIGT	sp|Q969N2|PIGT_HUMAN	GPI transamidase component PIG-T OS=Homo sapiens OX=9606 GN=PIGT PE=1 SV=1	35	10	17.47	891028	830922	913423	947633	801123	916905	869840	1.37835e+06	1.10525e+06	1.14344e+06	1.29976e+06	1.15022e+06	1.22389e+06	992610	1.05438e+06	988517	0.462743	4.74207e-06	0.000221082	0.200365	0.00832399	0.031176
ATP6V0A1	sp|Q93050|VPP1_HUMAN	V-type proton ATPase 116 kDa subunit a1 OS=Homo sapiens OX=9606 GN=ATP6V0A1 PE=1 SV=3	206	29	27.24	3.12517e+06	3.63784e+06	3.6219e+06	3.7635e+06	3.3685e+06	3.9691e+06	3.77448e+06	4.56786e+06	5.34121e+06	4.72143e+06	6.01061e+06	5.46635e+06	5.62074e+06	6.39819e+06	7.03584e+06	5.93248e+06	0.548551	4.76297e-06	0.000221082	0.839432	6.28896e-07	8.81208e-05
SCAMP1	sp|O15126|SCAM1_HUMAN	Secretory carrier-associated membrane protein 1 OS=Homo sapiens OX=9606 GN=SCAMP1 PE=1 SV=2	90	15	39.35	1.40251e+06	1.55555e+06	1.43781e+06	1.71332e+06	1.45723e+06	1.51969e+06	1.43811e+06	1.8683e+06	2.18743e+06	1.94313e+06	2.20081e+06	2.02471e+06	2.30619e+06	2.25885e+06	2.40188e+06	2.17411e+06	0.473108	4.78369e-06	0.000221221	0.601401	3.29911e-06	0.000224602
POMGNT1	sp|Q8WZA1|PMGT1_HUMAN	Protein O-linked-mannose beta-1,2-N-acetylglucosaminyltransferase 1 OS=Homo sapiens OX=9606 GN=POMGNT1 PE=1 SV=2	6	5	8.33	98157.6	105145	106545	86030.6	96923.9	108330	113215	173387	153225	142097	187552	161924	131556	138239	136648	139784	0.628272	4.95627e-06	0.00022668	0.442751	0.000186194	0.0024658
APMAP	sp|Q9HDC9|APMAP_HUMAN	Adipocyte plasma membrane-associated protein OS=Homo sapiens OX=9606 GN=APMAP PE=1 SV=2	154	23	48.08	2.81007e+06	3.19208e+06	3.25402e+06	3.16431e+06	2.96724e+06	3.6607e+06	3.3272e+06	4.55786e+06	4.74754e+06	4.22524e+06	4.02156e+06	4.65978e+06	5.06259e+06	4.83896e+06	5.23622e+06	4.40969e+06	0.508301	5.0278e-06	0.000229111	0.595857	2.14294e-05	0.000728525
NEFM	sp|P07197|NFM_HUMAN	Neurofilament medium polypeptide OS=Homo sapiens OX=9606 GN=NEFM PE=1 SV=3	2874	95	73.03	9.14541e+07	9.23323e+07	9.18383e+07	8.72115e+07	8.0844e+07	1.00254e+08	9.38515e+07	5.12494e+07	6.21922e+07	7.1242e+07	6.57066e+07	5.63062e+07	6.63813e+07	6.72766e+07	6.2767e+07	7.19466e+07	-0.557093	5.08106e-06	0.000230695	-0.435931	7.69253e-05	0.00144591
TMED10	sp|P49755|TMEDA_HUMAN	Transmembrane emp24 domain-containing protein 10 OS=Homo sapiens OX=9606 GN=TMED10 PE=1 SV=2	136	13	38.36	6.35963e+06	5.89146e+06	6.6141e+06	5.90658e+06	6.14455e+06	6.43455e+06	6.09599e+06	1.05658e+07	8.241e+06	8.81642e+06	7.92461e+06	8.00071e+06	8.79762e+06	9.264e+06	9.23347e+06	9.26605e+06	0.485353	5.32512e-06	0.000240028	0.57752	3.4473e-07	6.28483e-05
DHRS13	sp|Q6UX07|DHR13_HUMAN	Dehydrogenase/reductase SDR family member 13 OS=Homo sapiens OX=9606 GN=DHRS13 PE=2 SV=1	9	5	14.32	151174	156715	161930	161445	149280	175828	160444	208192	212827	187308	225462	217822	224246	195059	209156	190665	0.413541	5.47709e-06	0.000245989	0.314364	0.000343003	0.00359553
MAP7D1	sp|Q3KQU3|MA7D1_HUMAN	MAP7 domain-containing protein 1 OS=Homo sapiens OX=9606 GN=MAP7D1 PE=1 SV=1	84	31	42.45	1.5697e+06	1.62114e+06	1.47056e+06	1.51164e+06	1.66298e+06	1.60763e+06	1.5406e+06	1.06568e+06	1.20383e+06	1.22186e+06	1.23594e+06	1.29792e+06	1.12763e+06	1.13236e+06	1.03328e+06	1.14536e+06	-0.398282	5.64535e-06	0.000251733	-0.508093	2.8625e-06	0.000201679
EIF6	sp|P56537|IF6_HUMAN	Eukaryotic translation initiation factor 6 OS=Homo sapiens OX=9606 GN=EIF6 PE=1 SV=1	26	5	26.94	726312	674042	653119	703526	711460	681254	697234	521466	536167	524642	591862	545729	554086	598113	563056	587113	-0.344166	5.709e-06	0.000254268	-0.248412	0.000509493	0.00458421
VPS39	sp|Q96JC1|VPS39_HUMAN	Vam6/Vps39-like protein OS=Homo sapiens OX=9606 GN=VPS39 PE=1 SV=2	50	25	31.83	473006	462550	506838	436754	454029	452464	488143	659302	614791	654598	550096	608775	614824	520701	509684	537763	0.398944	5.82284e-06	0.000258415	0.161718	0.0161799	0.0503052
DCK	sp|P27707|DCK_HUMAN	Deoxycytidine kinase OS=Homo sapiens OX=9606 GN=DCK PE=1 SV=1	15	6	26.92	508589	424318	502488	465958	497641	450468	453613	365194	325056	302154	259769	303691	360899	319524	325027	330885	-0.56955	5.83709e-06	0.000258435	-0.534624	6.18314e-06	0.000338615
EIF4ENIF1	sp|Q9NRA8|4ET_HUMAN	Eukaryotic translation initiation factor 4E transporter OS=Homo sapiens OX=9606 GN=EIF4ENIF1 PE=1 SV=2	15	11	17.06	246338	228857	245151	268003	259600	236994	255527	188924	195606	173833	195016	201793	190419	206210	210841	202525	-0.380715	6.05759e-06	0.000266934	-0.26611	0.000854428	0.00645797
VTI1B	sp|Q9UEU0|VTI1B_HUMAN	Vesicle transport through interaction with t-SNAREs homolog 1B OS=Homo sapiens OX=9606 GN=VTI1B PE=1 SV=3	23	9	41.81	871588	921222	893624	912336	887214	942078	959417	1.06885e+06	1.23338e+06	1.18403e+06	1.40951e+06	1.25303e+06	1.21994e+06	1.23785e+06	1.24065e+06	1.22576e+06	0.424461	6.38246e-06	0.000275979	0.43703	2.3689e-06	0.000179071
LNPK	sp|Q9C0E8|LNP_HUMAN	Endoplasmic reticulum junction formation protein lunapark OS=Homo sapiens OX=9606 GN=LNPK PE=1 SV=2	50	16	37.15	1.43369e+06	1.2831e+06	1.34516e+06	1.44625e+06	1.22177e+06	1.28186e+06	1.22367e+06	1.82306e+06	1.79115e+06	2.0221e+06	1.71611e+06	1.6379e+06	2.04855e+06	1.80016e+06	1.8319e+06	1.78069e+06	0.477941	6.38827e-06	0.000275979	0.454457	3.05546e-05	0.000872602
RABAC1	sp|Q9UI14|PRAF1_HUMAN	Prenylated Rab acceptor protein 1 OS=Homo sapiens OX=9606 GN=RABAC1 PE=1 SV=1	7	3	20	183794	149697	172869	168721	160787	167693	173142	235585	226178	211816	269287	218522	226319	221250	222776	232189	0.45853	6.40452e-06	0.000276043	0.425421	4.16324e-05	0.00103216
BNIP1	sp|Q12981|SEC20_HUMAN	Vesicle transport protein SEC20 OS=Homo sapiens OX=9606 GN=BNIP1 PE=1 SV=3	16	7	24.56	248122	238931	245233	233465	228658	231478	234622	285942	298721	303472	345612	304452	297710	288880	282386	296175	0.365265	6.47522e-06	0.00027813	0.285903	0.000103753	0.00172824
PIGS	sp|Q96S52|PIGS_HUMAN	GPI transamidase component PIG-S OS=Homo sapiens OX=9606 GN=PIGS PE=1 SV=3	70	19	34.77	742932	763062	817087	767811	742170	827142	791783	1.08843e+06	948408	941969	1.08428e+06	1.06624e+06	988662	899288	915867	856294	0.387146	6.57686e-06	0.000281848	0.193829	0.0046076	0.0202157
GNPAT	sp|O15228|GNPAT_HUMAN	Dihydroxyacetone phosphate acyltransferase OS=Homo sapiens OX=9606 GN=GNPAT PE=1 SV=1	16	8	14.71	309297	271867	308651	287059	254981	301607	311939	431636	373791	408982	403614	361068	415805	461226	505529	448495	0.450844	6.85353e-06	0.000290046	0.692757	2.0299e-06	0.000164734
OPTN	sp|Q96CV9|OPTN_HUMAN	Optineurin OS=Homo sapiens OX=9606 GN=OPTN PE=1 SV=3	68	26	49.91	1.03809e+06	868599	816547	1.03553e+06	891883	869676	783132	594424	672894	623675	613991	587659	667464	864804	897153	901629	-0.517522	6.8999e-06	0.00029037	-0.0131938	0.88787	0.927849
VAT1	sp|Q99536|VAT1_HUMAN	Synaptic vesicle membrane protein VAT-1 homolog OS=Homo sapiens OX=9606 GN=VAT1 PE=1 SV=2	294	26	55.22	1.50521e+07	1.36197e+07	1.50383e+07	1.48408e+07	1.29578e+07	1.42287e+07	1.36485e+07	1.71456e+07	2.15022e+07	2.06338e+07	1.79857e+07	1.96341e+07	2.19876e+07	2.18576e+07	2.40043e+07	2.03433e+07	0.477101	6.99596e-06	0.000293094	0.635056	2.1352e-06	0.000167468
VIPAS39	sp|Q9H9C1|SPE39_HUMAN	Spermatogenesis-defective protein 39 homolog OS=Homo sapiens OX=9606 GN=VIPAS39 PE=1 SV=1	58	18	35.5	715567	714886	700180	681832	697723	736169	718623	853099	851518	870381	938017	902993	867545	867106	879827	845802	0.311629	7.04209e-06	0.000293666	0.285269	7.20132e-05	0.00140761
SLC17A7	sp|Q9P2U7|VGLU1_HUMAN	Vesicular glutamate transporter 1 OS=Homo sapiens OX=9606 GN=SLC17A7 PE=2 SV=1	11	5	11.96	481461	492782	537250	538596	485449	567614	588417	645815	784184	725767	928202	876824	820204	891981	1.03061e+06	791088	0.589197	7.04887e-06	0.000293666	0.77387	4.5725e-06	0.000278156
ATP6V0A2	sp|Q9Y487|VPP2_HUMAN	V-type proton ATPase 116 kDa subunit a2 OS=Homo sapiens OX=9606 GN=ATP6V0A2 PE=1 SV=2	12	7	7.83	1.45939e+06	1.21267e+06	1.50339e+06	1.62338e+06	1.14184e+06	1.38423e+06	1.28586e+06	2.39153e+06	1.85217e+06	2.15181e+06	2.13584e+06	1.88297e+06	2.24679e+06	2.00126e+06	2.10211e+06	2.15178e+06	0.62369	7.16758e-06	0.00029828	0.611718	0.000104666	0.00173756
FAF2	sp|Q96CS3|FAF2_HUMAN	FAS-associated factor 2 OS=Homo sapiens OX=9606 GN=FAF2 PE=1 SV=2	85	19	46.97	1.50888e+06	1.32249e+06	1.487e+06	1.39627e+06	1.39809e+06	1.35844e+06	1.35325e+06	1.94668e+06	1.70871e+06	1.99662e+06	2.08724e+06	1.75834e+06	1.78015e+06	1.72597e+06	1.68702e+06	1.7887e+06	0.419042	7.29822e-06	0.000302371	0.306092	0.000227721	0.00280801
MYDGF	sp|Q969H8|MYDGF_HUMAN	Myeloid-derived growth factor OS=Homo sapiens OX=9606 GN=MYDGF PE=1 SV=1	40	7	27.17	1.01425e+06	790243	897540	960882	845694	780056	726641	1.37312e+06	1.23133e+06	1.46659e+06	1.34406e+06	1.0924e+06	1.38567e+06	1.20408e+06	1.17372e+06	1.31933e+06	0.616789	7.72314e-06	0.000317514	0.527262	0.000324807	0.00346893
ABHD16A	sp|O95870|ABHGA_HUMAN	Phosphatidylserine lipase ABHD16A OS=Homo sapiens OX=9606 GN=ABHD16A PE=1 SV=3	80	23	38.71	680133	741149	781555	681079	713951	781039	785247	964631	965525	966218	1.19527e+06	1.09473e+06	953246	989389	1.00687e+06	935794	0.469123	7.80093e-06	0.000320009	0.407592	6.69687e-05	0.00135433
FAAH	sp|O00519|FAAH1_HUMAN	Fatty-acid amide hydrolase 1 OS=Homo sapiens OX=9606 GN=FAAH PE=1 SV=2	19	12	29.36	402008	394399	409460	375011	381499	388434	386418	452521	504787	493232	559495	562695	518916	482262	527610	494690	0.394596	8.15826e-06	0.000330679	0.358551	2.41991e-05	0.000780461
TMX3	sp|Q96JJ7|TMX3_HUMAN	Protein disulfide-isomerase TMX3 OS=Homo sapiens OX=9606 GN=TMX3 PE=1 SV=2	42	16	33.04	966811	770724	947241	821940	827916	803744	801308	1.55939e+06	1.08596e+06	1.39913e+06	1.43625e+06	1.18509e+06	1.17995e+06	1.02469e+06	969544	1.16047e+06	0.6169	8.43586e-06	0.000337904	0.310243	0.00446358	0.0197881
CNPY3	sp|Q9BT09|CNPY3_HUMAN	Protein canopy homolog 3 OS=Homo sapiens OX=9606 GN=CNPY3 PE=1 SV=1	15	4	12.59	707286	621865	663764	606946	635702	590238	555526	1.06546e+06	800914	1.1384e+06	1.00141e+06	802581	977658	941713	798535	1.03667e+06	0.614894	8.52931e-06	0.000340917	0.560083	8.10689e-05	0.0014882
PTPN5	sp|P54829|PTN5_HUMAN	Tyrosine-protein phosphatase non-receptor type 5 OS=Homo sapiens OX=9606 GN=PTPN5 PE=1 SV=4	13	5	7.61	484721	539721	499544	593700	512785	516809	508143	654343	770540	656220	790667	725660	866474	710666	761602	671345	0.506089	8.6077e-06	0.000342223	0.45324	4.83507e-05	0.00112075
SV2A	sp|Q7L0J3|SV2A_HUMAN	Synaptic vesicle glycoprotein 2A OS=Homo sapiens OX=9606 GN=SV2A PE=1 SV=1	100	17	16.44	3.41352e+06	4.25981e+06	3.92953e+06	4.49593e+06	4.06818e+06	4.50239e+06	4.45208e+06	5.32619e+06	7.45302e+06	5.60759e+06	7.61952e+06	7.86218e+06	7.27338e+06	7.80298e+06	8.86754e+06	7.00423e+06	0.710273	8.65244e-06	0.000343271	0.922941	1.76427e-06	0.000149671
P4HB	sp|P07237|PDIA1_HUMAN	Protein disulfide-isomerase OS=Homo sapiens OX=9606 GN=P4HB PE=1 SV=3	253	36	58.86	7.53122e+06	5.96994e+06	7.47291e+06	6.97724e+06	6.4924e+06	6.74895e+06	6.15971e+06	1.08398e+07	8.90733e+06	1.07969e+07	1.00396e+07	8.33686e+06	1.02019e+07	9.7741e+06	9.60654e+06	1.03503e+07	0.540922	9.02502e-06	0.000355041	0.555165	2.82029e-05	0.000838685
PEX3	sp|P56589|PEX3_HUMAN	Peroxisomal biogenesis factor 3 OS=Homo sapiens OX=9606 GN=PEX3 PE=1 SV=1	12	5	14.21	429073	393802	431237	414109	428326	405167	384072	617838	516294	549878	570953	488233	543242	595987	617834	647360	0.407256	9.09213e-06	0.000357305	0.590101	5.51365e-07	8.2249e-05
GALNT13	sp|Q8IUC8|GLT13_HUMAN	Polypeptide N-acetylgalactosaminyltransferase 13 OS=Homo sapiens OX=9606 GN=GALNT13 PE=2 SV=2	24	13	23.2	193867	239782	221847	236310	227670	267045	245558	314640	355341	286578	362225	358765	371535	308607	328660	308091	0.550571	9.22362e-06	0.000360956	0.439935	0.000357837	0.00369966
SDF2	sp|Q99470|SDF2_HUMAN	Stromal cell-derived factor 2 OS=Homo sapiens OX=9606 GN=SDF2 PE=1 SV=2	22	7	43.6	730460	743099	794587	736155	763280	833637	805284	940469	976140	948189	1.06385e+06	975438	1.00591e+06	1.02601e+06	1.04923e+06	926975	0.351219	9.26938e-06	0.00036199	0.373249	0.000102789	0.00171906
SVIP	sp|Q8NHG7|SVIP_HUMAN	Small VCP/p97-interacting protein OS=Homo sapiens OX=9606 GN=SVIP PE=1 SV=1	14	3	41.56	1.27367e+06	1.12728e+06	1.04519e+06	1.14023e+06	1.24892e+06	1.21996e+06	1.07843e+06	768671	760336	850450	491162	700707	715133	881494	781788	706954	-0.718238	9.45597e-06	0.000368404	-0.558865	4.05907e-05	0.00101794
MLLT11	sp|Q13015|AF1Q_HUMAN	Protein AF1q OS=Homo sapiens OX=9606 GN=MLLT11 PE=1 SV=1	12	4	73.33	189861	166175	200439	211780	176099	190424	257067	115446	124162	96445	118809	124665	146292	136754	150630	134775	-0.714936	9.58791e-06	0.000371439	-0.487685	0.00155127	0.0095627
VKORC1L1	sp|Q8N0U8|VKORL_HUMAN	Vitamin K epoxide reductase complex subunit 1-like protein 1 OS=Homo sapiens OX=9606 GN=VKORC1L1 PE=1 SV=2	13	3	16.48	295375	278719	298249	362390	241089	283261	267667	424417	398987	411005	427379	403255	483193	367202	425316	368878	0.559528	9.76747e-06	0.000377891	0.425482	0.00233253	0.0126783
TTLL1	sp|O95922|TTLL1_HUMAN	Probable tubulin polyglutamylase TTLL1 OS=Homo sapiens OX=9606 GN=TTLL1 PE=2 SV=1	12	8	24.35	330809	341008	318401	344233	327274	349826	346704	387002	438200	420805	474106	461652	436088	369711	364058	370361	0.370731	9.84639e-06	0.000379817	0.128278	0.0236108	0.0661073
SPTBN2	sp|O15020|SPTN2_HUMAN	Spectrin beta chain, non-erythrocytic 2 OS=Homo sapiens OX=9606 GN=SPTBN2 PE=1 SV=3	544	132	51.59	1.69421e+07	1.76369e+07	1.50582e+07	1.57914e+07	1.61529e+07	1.75929e+07	1.60759e+07	1.15452e+07	1.32385e+07	1.29243e+07	1.11633e+07	1.29692e+07	1.28293e+07	1.24291e+07	1.25154e+07	1.1968e+07	-0.404658	1.00039e-05	0.000383471	-0.418355	2.96425e-05	0.000861014
PTRH2	sp|Q9Y3E5|PTH2_HUMAN	Peptidyl-tRNA hydrolase 2, mitochondrial OS=Homo sapiens OX=9606 GN=PTRH2 PE=1 SV=1	9	4	30.73	219812	226009	230188	254557	219958	232226	214012	302803	315203	274000	292563	280852	302374	289190	309576	273587	0.369589	1.0077e-05	0.000384303	0.350403	0.000225829	0.00278928
SMCR8	sp|Q8TEV9|SMCR8_HUMAN	Guanine nucleotide exchange protein SMCR8 OS=Homo sapiens OX=9606 GN=SMCR8 PE=1 SV=2	10	8	10.35	264421	235772	275364	255756	252115	260342	259252	331410	321925	318727	320303	307846	337384	331749	350090	324069	0.327019	1.03214e-05	0.00039005	0.381107	3.76752e-05	0.000981549
DKFZp566I1346	tr|Q659E4|Q659E4_HUMAN	Uncharacterized protein DKFZp566I1346 OS=Homo sapiens OX=9606 GN=DKFZp566I1346 PE=2 SV=1	3	2	6.35	118501	97429.4	146319	102151	124927	130802	154157	247613	195018	232495	376665	246091	207700	231519	202907	234947	0.989784	1.0332e-05	0.00039005	0.851901	7.69498e-05	0.00144591
RAB3B	sp|P20337|RAB3B_HUMAN	Ras-related protein Rab-3B OS=Homo sapiens OX=9606 GN=RAB3B PE=1 SV=2	107	11	51.14	6.69685e+06	5.82952e+06	6.11822e+06	8.00683e+06	5.86849e+06	6.36671e+06	6.07818e+06	8.44256e+06	9.68707e+06	8.85797e+06	1.01783e+07	8.5917e+06	1.01721e+07	9.75375e+06	1.09585e+07	9.54256e+06	0.540788	1.03981e-05	0.000391757	0.655955	3.54433e-05	0.000935784
ATG16L1	sp|Q676U5|A16L1_HUMAN	Autophagy-related protein 16-1 OS=Homo sapiens OX=9606 GN=ATG16L1 PE=1 SV=2	18	11	19.11	327386	335553	330703	305515	342630	332631	351287	240334	211939	240537	288848	222279	197396	423298	461387	415484	-0.517957	1.07746e-05	0.000402992	0.383071	4.02928e-05	0.00101794
RPL29	sp|P47914|RL29_HUMAN	60S ribosomal protein L29 OS=Homo sapiens OX=9606 GN=RPL29 PE=1 SV=2	20	4	23.27	3.68857e+06	3.56969e+06	3.61473e+06	3.89734e+06	3.76748e+06	3.41782e+06	4.04111e+06	2.3825e+06	3.01072e+06	2.51341e+06	2.58249e+06	2.59853e+06	3.09457e+06	3.02863e+06	2.76057e+06	3.1027e+06	-0.466214	1.08879e-05	0.000402992	-0.325233	0.000393204	0.00394279
CLTCL1	sp|P53675|CLH2_HUMAN	Clathrin heavy chain 2 OS=Homo sapiens OX=9606 GN=CLTCL1 PE=1 SV=2	214	22	11.28	8.88799e+06	8.65221e+06	9.11834e+06	9.27819e+06	8.3716e+06	8.76898e+06	8.49619e+06	1.12179e+07	1.06141e+07	1.11814e+07	1.18756e+07	1.05479e+07	1.06859e+07	1.08745e+07	1.1515e+07	1.12042e+07	0.324813	1.08919e-05	0.000402992	0.348722	3.11353e-05	0.000881783
SLC35F6	sp|Q8N357|S35F6_HUMAN	Solute carrier family 35 member F6 OS=Homo sapiens OX=9606 GN=SLC35F6 PE=1 SV=1	4	2	5.12	468298	432241	548802	491844	445996	568530	536584	817155	714650	651650	985474	861394	722842	597049	668466	620544	0.660497	1.09367e-05	0.000403514	0.339057	0.00395484	0.0181411
UBE2G1	sp|P62253|UB2G1_HUMAN	Ubiquitin-conjugating enzyme E2 G1 OS=Homo sapiens OX=9606 GN=UBE2G1 PE=1 SV=3	18	7	36.47	765169	640584	655189	691190	722820	632250	657849	513412	528908	520881	448440	497956	546585	564897	547555	571456	-0.418096	1.11619e-05	0.000411013	-0.275461	0.00179101	0.010562
COG2	sp|Q14746|COG2_HUMAN	Conserved oligomeric Golgi complex subunit 2 OS=Homo sapiens OX=9606 GN=COG2 PE=1 SV=1	32	18	25.47	293108	266177	296297	273245	276834	277835	279809	419905	376261	394332	329548	345068	425080	494585	474904	510311	0.439088	1.14457e-05	0.000418581	0.814779	9.9206e-09	5.01553e-06
PRRC1	sp|Q96M27|PRRC1_HUMAN	Protein PRRC1 OS=Homo sapiens OX=9606 GN=PRRC1 PE=1 SV=1	30	12	26.29	1.41804e+06	1.15161e+06	1.30792e+06	1.20594e+06	1.38494e+06	1.16865e+06	1.28447e+06	1.90025e+06	1.87934e+06	1.8564e+06	1.47016e+06	1.81696e+06	1.84428e+06	2.3246e+06	2.38556e+06	2.24181e+06	0.492418	1.15182e-05	0.000420409	0.866163	1.97742e-07	4.40352e-05
TMEM165	sp|Q9HC07|TM165_HUMAN	Transmembrane protein 165 OS=Homo sapiens OX=9606 GN=TMEM165 PE=1 SV=1	7	4	19.75	434795	307527	428292	369001	418714	348296	313531	876507	634135	871082	579157	526057	881269	836745	785046	911761	0.940188	1.15619e-05	0.000421181	1.18424	1.05514e-06	0.000110574
KDELR1	sp|P24390|ERD21_HUMAN	ER lumen protein-retaining receptor 1 OS=Homo sapiens OX=9606 GN=KDELR1 PE=1 SV=1	2	1	5.19	197276	148930	183451	213799	129021	173203	143795	317714	228913	307992	305840	294293	285676	174838	252737	252562	0.783937	1.16589e-05	0.000421991	0.415729	0.0320782	0.0828004
WFS1	sp|O76024|WFS1_HUMAN	Wolframin OS=Homo sapiens OX=9606 GN=WFS1 PE=1 SV=2	18	11	12.13	147732	153650	168762	161647	147360	182067	178470	234708	198250	219665	259444	227229	226389	199967	205237	199788	0.483412	1.19129e-05	0.000429785	0.313277	0.00188283	0.0109601
CLCC1	sp|Q96S66|CLCC1_HUMAN	Chloride channel CLIC-like protein 1 OS=Homo sapiens OX=9606 GN=CLCC1 PE=1 SV=1	28	14	23.96	393255	375517	387435	410220	351443	390730	357722	502841	484380	529746	504547	445605	558829	438936	471584	466333	0.403212	1.19615e-05	0.000431121	0.270057	0.000980544	0.00704498
WWOX	sp|Q9NZC7|WWOX_HUMAN	WW domain-containing oxidoreductase OS=Homo sapiens OX=9606 GN=WWOX PE=1 SV=1	13	6	15.7	157227	147386	166536	153107	144464	140537	137386	250592	190637	243158	303412	203886	215182	192915	183405	222517	0.634579	1.20956e-05	0.000434401	0.414772	0.000257109	0.0030459
VPS13C	sp|Q709C8|VP13C_HUMAN	Vacuolar protein sorting-associated protein 13C OS=Homo sapiens OX=9606 GN=VPS13C PE=1 SV=1	143	87	28.22	461867	449392	461435	461804	434935	450032	449801	559017	561395	558576	535429	527348	578888	585683	616439	560518	0.289308	1.21775e-05	0.000436382	0.375188	1.07234e-05	0.000477599
SLC17A6	sp|Q9P2U8|VGLU2_HUMAN	Vesicular glutamate transporter 2 OS=Homo sapiens OX=9606 GN=SLC17A6 PE=2 SV=1	41	11	21.99	2.18722e+06	1.94714e+06	2.14032e+06	2.8164e+06	1.93706e+06	2.23521e+06	2.13796e+06	2.77353e+06	3.70955e+06	3.3673e+06	4.43988e+06	3.47332e+06	4.01391e+06	3.92848e+06	4.51387e+06	3.79966e+06	0.71688	1.21891e-05	0.000436382	0.897215	5.71093e-06	0.000321289
KXD1	sp|Q9BQD3|KXDL1_HUMAN	KxDL motif-containing protein 1 OS=Homo sapiens OX=9606 GN=KXD1 PE=1 SV=2	4	3	16.48	211936	181507	201690	170364	186930	179212	198093	298525	249817	281050	276949	300410	224060	218769	209748	229672	0.512889	1.26377e-05	0.000447304	0.210438	0.0148834	0.0475059
TMEM101	sp|Q96IK0|TM101_HUMAN	Transmembrane protein 101 OS=Homo sapiens OX=9606 GN=TMEM101 PE=1 SV=1	1	1	3.5	322440	249802	302908	308127	252586	277899	261602	524347	365294	436489	498802	384969	414255	310653	307858	336943	0.626409	1.27489e-05	0.000450813	0.179891	0.0700113	0.148417
TMA7	sp|Q9Y2S6|TMA7_HUMAN	Translation machinery-associated protein 7 OS=Homo sapiens OX=9606 GN=TMA7 PE=1 SV=1	10	3	26.56	2.39888e+06	2.38717e+06	2.2513e+06	2.4715e+06	2.41231e+06	2.18404e+06	2.27922e+06	1.7402e+06	2.00426e+06	1.8076e+06	1.54328e+06	1.76297e+06	1.81275e+06	1.90901e+06	1.8076e+06	1.94174e+06	-0.39925	1.28372e-05	0.000453081	-0.310929	0.0001649	0.00229425
CLGN	sp|O14967|CLGN_HUMAN	Calmegin OS=Homo sapiens OX=9606 GN=CLGN PE=1 SV=1	38	15	25.74	517577	479963	469955	573047	466205	451043	453220	750464	703601	629458	616216	633802	738989	608887	633897	603079	0.478234	1.30804e-05	0.000460794	0.340879	0.00107158	0.00749205
PORCN	sp|Q9H237|PORCN_HUMAN	Protein-serine O-palmitoleoyltransferase porcupine OS=Homo sapiens OX=9606 GN=PORCN PE=1 SV=2	4	4	9.98	90184.1	84856.5	98750.6	92224.9	81994.2	81144.8	82242.2	123605	116406	117695	146245	119183	108590	104710	113441	113329	0.478748	1.32528e-05	0.000464244	0.341629	0.000609119	0.00515108
UBIAD1	sp|Q9Y5Z9|UBIA1_HUMAN	UbiA prenyltransferase domain-containing protein 1 OS=Homo sapiens OX=9606 GN=UBIAD1 PE=1 SV=1	1	1	2.96	26748.1	16195.8	26740.8	24255.5	23826.3	23369	20494.9	46296.2	40826.1	53038.9	34685.9	33002.3	47679.1	48210.5	45693.8	51191.9	0.880358	1.33098e-05	0.000465369	1.08316	9.77326e-06	0.000451404
TMEM168	sp|Q9H0V1|TM168_HUMAN	Transmembrane protein 168 OS=Homo sapiens OX=9606 GN=TMEM168 PE=2 SV=2	3	3	4.73	35115.8	35859.8	38648.7	38646.5	39428.8	36698	37363.8	54857	43375.5	51844.9	58342.8	51090.8	47008.3	42742.1	42211.4	50360.8	0.444525	1.34127e-05	0.000467658	0.266839	0.00225657	0.0123915
TMED9	sp|Q9BVK6|TMED9_HUMAN	Transmembrane emp24 domain-containing protein 9 OS=Homo sapiens OX=9606 GN=TMED9 PE=1 SV=2	57	10	34.47	2.95541e+06	2.61855e+06	2.9107e+06	2.81413e+06	2.64976e+06	2.82013e+06	2.73383e+06	4.41018e+06	3.46164e+06	3.74152e+06	3.96624e+06	3.39598e+06	3.57316e+06	3.48985e+06	3.61929e+06	3.59276e+06	0.427157	1.3831e-05	0.000479115	0.357693	4.05226e-05	0.00101794
VAC14	sp|Q08AM6|VAC14_HUMAN	Protein VAC14 homolog OS=Homo sapiens OX=9606 GN=VAC14 PE=1 SV=1	73	22	27.49	1.52087e+06	1.31838e+06	1.41069e+06	1.61422e+06	1.38185e+06	1.37765e+06	1.28594e+06	1.88929e+06	1.88003e+06	1.84475e+06	1.84678e+06	1.73634e+06	2.04262e+06	2.06151e+06	2.28071e+06	2.03863e+06	0.40641	1.40392e-05	0.000485878	0.58942	1.10024e-05	0.000481645
SAR1B	sp|Q9Y6B6|SAR1B_HUMAN	GTP-binding protein SAR1b OS=Homo sapiens OX=9606 GN=SAR1B PE=1 SV=1	48	12	56.57	1.40181e+06	1.21872e+06	1.27957e+06	1.31281e+06	1.42167e+06	1.23001e+06	1.27005e+06	1.89012e+06	1.62891e+06	1.73381e+06	1.74167e+06	1.60775e+06	1.60684e+06	1.66088e+06	1.60955e+06	1.71618e+06	0.382615	1.40642e-05	0.000485919	0.35087	0.000167185	0.00230887
SIDT2	sp|Q8NBJ9|SIDT2_HUMAN	SID1 transmembrane family member 2 OS=Homo sapiens OX=9606 GN=SIDT2 PE=1 SV=2	9	7	8.41	130041	158144	159184	139755	144543	166568	163755	195882	202374	197390	249434	221183	216543	180934	191326	190558	0.494967	1.44382e-05	0.000491951	0.311108	0.00291376	0.014705
CHPT1	sp|Q8WUD6|CHPT1_HUMAN	Cholinephosphotransferase 1 OS=Homo sapiens OX=9606 GN=CHPT1 PE=1 SV=1	1	1	1.97	71176.7	79354.7	83343.4	67588.9	69021.7	83099.5	65656.3	121202	93220.7	110823	113307	100078	100452	81861.6	90897.4	79863.3	0.522677	1.46779e-05	0.000498756	0.187025	0.0640179	0.138859
GPAA1	sp|O43292|GPAA1_HUMAN	Glycosylphosphatidylinositol anchor attachment 1 protein OS=Homo sapiens OX=9606 GN=GPAA1 PE=1 SV=3	21	7	11.59	241583	257937	256277	264062	243217	286297	269461	370954	334015	303240	414063	371175	358217	290811	324419	276574	0.460311	1.4896e-05	0.000503893	0.193114	0.0184073	0.0552425
AKAP9	sp|Q99996|AKAP9_HUMAN	A-kinase anchor protein 9 OS=Homo sapiens OX=9606 GN=AKAP9 PE=1 SV=4	166	108	30.41	541696	496263	517739	558749	568229	470849	524832	421647	421640	382664	386318	403261	425057	453286	426640	458923	-0.368063	1.49773e-05	0.000503893	-0.233712	0.00492439	0.0212861
MDGA1	sp|Q8NFP4|MDGA1_HUMAN	MAM domain-containing glycosylphosphatidylinositol anchor protein 1 OS=Homo sapiens OX=9606 GN=MDGA1 PE=1 SV=1	95	29	39.69	1.0547e+06	1.46802e+06	1.31642e+06	1.25863e+06	1.40155e+06	1.43469e+06	1.32668e+06	885710	1.00997e+06	838859	766946	955043	954824	845528	807349	736883	-0.551417	1.52326e-05	0.000509501	-0.726828	1.40636e-05	0.000558172
VMA21	sp|Q3ZAQ7|VMA21_HUMAN	Vacuolar ATPase assembly integral membrane protein VMA21 OS=Homo sapiens OX=9606 GN=VMA21 PE=1 SV=1	11	1	11.88	1.28875e+06	1.43968e+06	1.42477e+06	1.38554e+06	1.48311e+06	1.31545e+06	1.52485e+06	1.89915e+06	2.14856e+06	1.78189e+06	2.22286e+06	2.77687e+06	1.96673e+06	2.0089e+06	1.87101e+06	1.83332e+06	0.585052	1.52393e-05	0.000509501	0.435979	3.558e-05	0.000938069
PRDX1	sp|Q06830|PRDX1_HUMAN	Peroxiredoxin-1 OS=Homo sapiens OX=9606 GN=PRDX1 PE=1 SV=1	386	20	61.31	4.74478e+07	4.06984e+07	4.10473e+07	4.16491e+07	4.2238e+07	4.00635e+07	3.79259e+07	5.86702e+07	5.31855e+07	5.68911e+07	5.34484e+07	5.0721e+07	5.20611e+07	5.5884e+07	5.3788e+07	5.5597e+07	0.382481	1.53597e-05	0.000512611	0.40859	7.53651e-05	0.00143797
TRIP11	sp|Q15643|TRIPB_HUMAN	Thyroid receptor-interacting protein 11 OS=Homo sapiens OX=9606 GN=TRIP11 PE=1 SV=3	15	12	5.81	152794	119776	136324	121141	134176	119593	133990	219660	163249	183265	226079	190793	177162	170293	167291	184330	0.55598	1.54426e-05	0.000513774	0.41184	0.000404446	0.00402045
SVBP	sp|Q8N300|SVBP_HUMAN	Small vasohibin-binding protein OS=Homo sapiens OX=9606 GN=SVBP PE=1 SV=1	3	1	12.12	380260	393754	324536	354934	432758	378724	422818	229162	282642	238867	267838	308866	260071	279943	264781	268906	-0.538527	1.54495e-05	0.000513774	-0.495982	0.000126908	0.0019179
FAM102B	sp|Q5T8I3|F102B_HUMAN	Protein FAM102B OS=Homo sapiens OX=9606 GN=FAM102B PE=1 SV=2	7	5	19.72	61658.1	67631.3	58598.2	57603.5	58846.6	67229.5	67588.5	53083.5	44198.5	36826.1	36046.9	39936.3	45008.2	47041.7	43332.5	42298.6	-0.57085	1.55982e-05	0.0005178	-0.502643	2.73781e-05	0.000828402
MBOAT7	sp|Q96N66|MBOA7_HUMAN	Lysophospholipid acyltransferase 7 OS=Homo sapiens OX=9606 GN=MBOAT7 PE=1 SV=2	19	6	11.65	371084	411150	418969	454486	369494	429041	417718	502771	548263	524400	575777	527843	609511	548481	562376	548441	0.418353	1.57538e-05	0.000520537	0.434339	7.25787e-05	0.00141423
C3orf38	sp|Q5JPI3|CC038_HUMAN	Uncharacterized protein C3orf38 OS=Homo sapiens OX=9606 GN=C3orf38 PE=1 SV=1	2	2	9.42	102068	88512.2	84285.6	95139.6	97714	91543.6	88824.2	68204.5	70323.7	71646.6	58644.5	61142	76232.8	78654.2	75723.1	79361.6	-0.454868	1.57834e-05	0.000520537	-0.246526	0.00300484	0.015025
DPAGT1	sp|Q9H3H5|GPT_HUMAN	UDP-N-acetylglucosamine--dolichyl-phosphate N-acetylglucosaminephosphotransferase OS=Homo sapiens OX=9606 GN=DPAGT1 PE=1 SV=2	4	2	2.45	142019	109752	128760	126743	115899	133933	113475	221483	155391	197887	198259	159722	210401	150988	149729	175232	0.608216	1.5842e-05	0.000520537	0.352922	0.00246082	0.0131483
CHPF2	sp|Q9P2E5|CHPF2_HUMAN	Chondroitin sulfate glucuronyltransferase OS=Homo sapiens OX=9606 GN=CHPF2 PE=2 SV=2	2	2	3.24	38212.3	32855.8	35317.8	34648	39710.3	40375.2	38584.6	51434.1	44258.6	47308.1	52898.6	49603.5	50981.4	42092.3	51955.6	53764.2	0.414636	1.58895e-05	0.000520537	0.404728	0.00102225	0.00725151
CLTC	sp|Q00610|CLH1_HUMAN	Clathrin heavy chain 1 OS=Homo sapiens OX=9606 GN=CLTC PE=1 SV=5	1306	110	50.03	1.79e+07	1.80234e+07	1.85424e+07	1.81312e+07	1.74985e+07	1.80277e+07	1.77008e+07	2.12457e+07	2.14275e+07	2.19821e+07	2.33759e+07	2.17337e+07	2.1306e+07	2.20284e+07	2.33596e+07	2.23532e+07	0.280758	1.62078e-05	0.00052507	0.328849	1.82592e-05	0.000660013
RAB11FIP5	sp|Q9BXF6|RFIP5_HUMAN	Rab11 family-interacting protein 5 OS=Homo sapiens OX=9606 GN=RAB11FIP5 PE=1 SV=1	19	12	21.59	207217	199226	207064	189474	186692	204168	199170	271777	241382	303760	303875	262918	237927	220252	215561	243547	0.435827	1.64674e-05	0.000530548	0.18543	0.00919262	0.0335101
LPIN2	sp|Q92539|LPIN2_HUMAN	Phosphatidate phosphatase LPIN2 OS=Homo sapiens OX=9606 GN=LPIN2 PE=1 SV=1	4	4	3.68	106537	104285	122708	104750	112259	102061	114994	147179	147038	140209	133455	149580	132758	137707	120987	150028	0.370966	1.64786e-05	0.000530548	0.310294	0.00247768	0.0132214
ABHD17B	sp|Q5VST6|AB17B_HUMAN	Alpha/beta hydrolase domain-containing protein 17B OS=Homo sapiens OX=9606 GN=ABHD17B PE=1 SV=1	7	7	29.86	167082	162349	170788	176698	154982	156315	163698	220058	189177	212478	224499	200500	220571	204843	205853	207086	0.358834	1.67912e-05	0.000533705	0.324873	9.41568e-05	0.00163613
TMEM62	sp|Q0P6H9|TMM62_HUMAN	Transmembrane protein 62 OS=Homo sapiens OX=9606 GN=TMEM62 PE=1 SV=1	3	3	6.07	88432.3	76462.5	78374.1	84507.2	81074.4	91207.7	73446.6	110576	110933	99867.3	104066	105553	115562	100371	97910.7	102373	0.397533	1.68338e-05	0.000533705	0.294277	0.00189839	0.0110165
PDZD8	sp|Q8NEN9|PDZD8_HUMAN	PDZ domain-containing protein 8 OS=Homo sapiens OX=9606 GN=PDZD8 PE=1 SV=1	33	21	21.14	236185	233155	243694	254045	222718	238927	232977	284899	289334	295755	326904	285549	307817	253398	263644	261395	0.329187	1.68809e-05	0.000533705	0.129218	0.030657	0.0799539
TMPPE	sp|Q6ZT21|TMPPE_HUMAN	Transmembrane protein with metallophosphoesterase domain OS=Homo sapiens OX=9606 GN=TMPPE PE=1 SV=2	9	4	10.82	162538	178412	191416	159043	162523	208409	191547	241898	251819	227716	243816	238636	261083	244183	273718	230269	0.452256	1.6884e-05	0.000533705	0.48039	0.000404307	0.00402045
ALG9	sp|Q9H6U8|ALG9_HUMAN	Alpha-1,2-mannosyltransferase ALG9 OS=Homo sapiens OX=9606 GN=ALG9 PE=1 SV=2	11	7	17.02	307675	257144	289372	312396	302243	281100	285586	466827	367905	393663	367141	376990	387799	371379	383163	357656	0.433606	1.69222e-05	0.000533705	0.352522	0.000252853	0.00301074
TMED7	sp|Q9Y3B3|TMED7_HUMAN	Transmembrane emp24 domain-containing protein 7 OS=Homo sapiens OX=9606 GN=TMED7 PE=1 SV=2	42	7	28.12	1.26478e+06	1.39584e+06	1.48997e+06	1.30674e+06	1.49161e+06	1.55018e+06	1.45984e+06	2.60913e+06	1.95777e+06	1.9815e+06	1.74112e+06	2.17168e+06	2.05274e+06	2.27963e+06	2.24134e+06	2.26855e+06	0.544091	1.70966e-05	0.000537044	0.673111	1.20045e-06	0.000116653
RAB6A	sp|P20340|RAB6A_HUMAN	Ras-related protein Rab-6A OS=Homo sapiens OX=9606 GN=RAB6A PE=1 SV=3	164	22	60.1	1.10889e+07	1.08041e+07	1.07905e+07	1.0944e+07	1.06216e+07	1.11249e+07	1.08146e+07	1.25793e+07	1.34191e+07	1.28977e+07	1.37349e+07	1.30286e+07	1.3202e+07	1.18911e+07	1.32037e+07	1.14423e+07	0.271736	1.74508e-05	0.000546334	0.159681	0.012575	0.0418815
RAB3A	sp|P20336|RAB3A_HUMAN	Ras-related protein Rab-3A OS=Homo sapiens OX=9606 GN=RAB3A PE=1 SV=1	109	9	41.36	6.36267e+06	6.02321e+06	6.498e+06	7.84254e+06	6.06942e+06	6.43063e+06	6.32386e+06	8.13888e+06	9.62684e+06	8.60748e+06	9.73415e+06	8.39814e+06	1.0514e+07	9.98654e+06	1.11454e+07	9.75742e+06	0.493836	1.75577e-05	0.000548304	0.664648	7.79634e-06	0.000396049
RPLP1	sp|P05386|RLA1_HUMAN	60S acidic ribosomal protein P1 OS=Homo sapiens OX=9606 GN=RPLP1 PE=1 SV=1	11	2	51.75	1.42697e+06	1.36837e+06	1.45018e+06	1.48217e+06	1.50544e+06	1.45704e+06	1.62655e+06	1.08225e+06	1.17315e+06	936192	1.01938e+06	1.11314e+06	1.24346e+06	1.26621e+06	1.21792e+06	1.22749e+06	-0.433441	1.80164e-05	0.000557971	-0.250887	0.00124541	0.00832866
TXNDC12	sp|O95881|TXD12_HUMAN	Thioredoxin domain-containing protein 12 OS=Homo sapiens OX=9606 GN=TXNDC12 PE=1 SV=1	26	8	43.02	1.44932e+06	1.1666e+06	1.40687e+06	1.247e+06	1.20309e+06	1.18267e+06	1.1668e+06	2.10706e+06	1.61875e+06	1.87426e+06	2.22421e+06	1.80847e+06	1.60177e+06	1.49404e+06	1.50042e+06	1.62017e+06	0.565458	1.84373e-05	0.000568654	0.291676	0.00451736	0.0199714
AKAP6	sp|Q13023|AKAP6_HUMAN	A-kinase anchor protein 6 OS=Homo sapiens OX=9606 GN=AKAP6 PE=1 SV=3	7	7	3.15	115945	128638	107591	122664	130068	129812	124433	92361.2	95418.6	88405.5	95548	103383	87325.1	99581.7	89485.6	93780	-0.388137	1.85152e-05	0.000570115	-0.378907	0.000236331	0.00287159
GOLM1	sp|Q8NBJ4|GOLM1_HUMAN	Golgi membrane protein 1 OS=Homo sapiens OX=9606 GN=GOLM1 PE=1 SV=1	39	18	39.4	1.42925e+06	1.32801e+06	1.49582e+06	1.46435e+06	1.57418e+06	1.44951e+06	1.53124e+06	2.0084e+06	1.97111e+06	1.77866e+06	1.81418e+06	1.77902e+06	2.12215e+06	1.95299e+06	2.0619e+06	1.94088e+06	0.380448	1.86394e-05	0.000572057	0.437277	1.65457e-05	0.000620027
RTN1	sp|Q16799|RTN1_HUMAN	Reticulon-1 OS=Homo sapiens OX=9606 GN=RTN1 PE=1 SV=1	251	34	54.9	1.96308e+07	2.06775e+07	1.96764e+07	2.36055e+07	1.87529e+07	2.10632e+07	1.91144e+07	2.39469e+07	2.87319e+07	2.82279e+07	2.94546e+07	2.61938e+07	3.10435e+07	2.74896e+07	2.88399e+07	2.63814e+07	0.455043	1.86652e-05	0.00057238	0.440262	0.000100538	0.00169505
ERGIC1	sp|Q969X5|ERGI1_HUMAN	Endoplasmic reticulum-Golgi intermediate compartment protein 1 OS=Homo sapiens OX=9606 GN=ERGIC1 PE=1 SV=1	41	9	35.86	2.32462e+06	1.93508e+06	2.29595e+06	2.18203e+06	2.02785e+06	2.07357e+06	2.02024e+06	3.19169e+06	2.61598e+06	3.02855e+06	3.0182e+06	2.56064e+06	2.78205e+06	2.69885e+06	2.68416e+06	2.70379e+06	0.431476	1.88377e-05	0.000575311	0.347636	0.000283535	0.00321638
GALNT1	sp|Q10472|GALT1_HUMAN	Polypeptide N-acetylgalactosaminyltransferase 1 OS=Homo sapiens OX=9606 GN=GALNT1 PE=1 SV=1	19	10	19.32	183063	166026	188886	168043	183158	193742	202011	305478	228251	233068	293811	254567	248768	233040	229326	232609	0.500255	1.89769e-05	0.000578618	0.338855	0.000411879	0.00405079
ASDURF	sp|L0R819|ASURF_HUMAN	ASNSD1 upstream open reading frame protein OS=Homo sapiens OX=9606 GN=ASDURF PE=1 SV=1	2	2	32.29	213306	164178	192904	187969	187313	183699	177308	114999	151099	132963	119533	122642	149931	170955	185941	164264	-0.5058	1.95731e-05	0.00059293	-0.101689	0.214943	0.341419
RCN2	sp|Q14257|RCN2_HUMAN	Reticulocalbin-2 OS=Homo sapiens OX=9606 GN=RCN2 PE=1 SV=1	99	16	55.84	2.56931e+06	2.12467e+06	2.50119e+06	2.58014e+06	2.13641e+06	2.21487e+06	2.08527e+06	3.65474e+06	3.05504e+06	3.79176e+06	4.56594e+06	2.95797e+06	3.50758e+06	3.21574e+06	3.1607e+06	3.51867e+06	0.6224	2.00454e-05	0.000604302	0.514238	0.000100472	0.0016947
SLC27A4	sp|Q6P1M0|S27A4_HUMAN	Long-chain fatty acid transport protein 4 OS=Homo sapiens OX=9606 GN=SLC27A4 PE=1 SV=1	51	26	39.81	490855	478160	512736	504395	458563	512842	520162	566326	644772	616622	715286	677053	655354	618942	655484	616234	0.376028	2.0138e-05	0.000605787	0.343829	7.13174e-05	0.00139766
DERL1	sp|Q9BUN8|DERL1_HUMAN	Derlin-1 OS=Homo sapiens OX=9606 GN=DERL1 PE=1 SV=1	23	5	18.73	585953	595818	604443	597851	621495	593929	648937	794904	765655	765278	966918	953395	744102	752672	717860	708341	0.446834	2.01594e-05	0.000605787	0.259319	0.000351387	0.00364764
TMEM43	sp|Q9BTV4|TMM43_HUMAN	Transmembrane protein 43 OS=Homo sapiens OX=9606 GN=TMEM43 PE=1 SV=1	75	19	49.75	1.92347e+06	1.5852e+06	1.80041e+06	1.80084e+06	1.60653e+06	1.69521e+06	1.62023e+06	2.82294e+06	2.11624e+06	2.44555e+06	2.37638e+06	2.15549e+06	2.33644e+06	1.92519e+06	1.97459e+06	1.97815e+06	0.463518	2.04211e-05	0.000612665	0.192094	0.0171601	0.0525106
RAI14	sp|Q9P0K7|RAI14_HUMAN	Ankycorbin OS=Homo sapiens OX=9606 GN=RAI14 PE=1 SV=2	54	31	33.27	679549	584072	548742	556944	634994	600806	545625	462867	410821	493240	375058	422000	411881	473717	438554	457708	-0.467374	2.06118e-05	0.000616181	-0.373302	0.000468103	0.00436912
TEX2	sp|Q8IWB9|TEX2_HUMAN	Testis-expressed protein 2 OS=Homo sapiens OX=9606 GN=TEX2 PE=1 SV=2	20	15	14.64	588415	560229	539492	562183	546258	538477	521822	728297	651939	711928	738451	667651	648909	610292	561861	668430	0.326028	2.06449e-05	0.000616415	0.152423	0.0334293	0.0854348
SH3GLB1	sp|Q9Y371|SHLB1_HUMAN	Endophilin-B1 OS=Homo sapiens OX=9606 GN=SH3GLB1 PE=1 SV=1	94	17	44.66	3.09616e+06	3.03928e+06	2.97523e+06	3.10785e+06	3.14556e+06	3.07445e+06	3.15797e+06	3.51371e+06	3.90806e+06	3.78303e+06	4.38313e+06	3.91885e+06	3.84092e+06	4.29253e+06	4.37274e+06	4.03615e+06	0.332029	2.13154e-05	0.000635421	0.456005	1.29955e-06	0.000122464
FKBP2	sp|P26885|FKBP2_HUMAN	Peptidyl-prolyl cis-trans isomerase FKBP2 OS=Homo sapiens OX=9606 GN=FKBP2 PE=1 SV=2	30	6	41.55	1.46661e+06	1.59722e+06	1.78244e+06	1.50837e+06	1.5051e+06	1.64475e+06	1.80598e+06	2.05825e+06	2.1759e+06	2.05044e+06	2.50388e+06	2.33578e+06	2.05039e+06	2.18695e+06	2.16126e+06	2.09305e+06	0.442574	2.18176e-05	0.00064781	0.41422	0.000193768	0.00251896
FIG4	sp|Q92562|FIG4_HUMAN	Polyphosphoinositide phosphatase OS=Homo sapiens OX=9606 GN=FIG4 PE=1 SV=1	20	14	15.66	203810	200725	206489	204615	208049	206933	206624	242215	242813	236231	251171	258364	249664	255978	276384	244206	0.264609	2.18616e-05	0.000648086	0.332475	3.96631e-05	0.00101013
ATP8A1	sp|Q9Y2Q0|AT8A1_HUMAN	Phospholipid-transporting ATPase IA OS=Homo sapiens OX=9606 GN=ATP8A1 PE=1 SV=1	163	41	35.57	948848	1.13772e+06	1.00861e+06	1.21466e+06	1.02789e+06	1.19066e+06	1.09832e+06	1.46187e+06	1.58698e+06	1.28897e+06	1.47956e+06	1.53611e+06	1.64923e+06	1.73633e+06	1.92705e+06	1.6049e+06	0.462513	2.20602e-05	0.00065171	0.689729	9.69776e-06	0.000449582
SELENOM	sp|Q8WWX9|SELM_HUMAN	Selenoprotein M OS=Homo sapiens OX=9606 GN=SELENOM PE=1 SV=3	6	3	30.34	46531	53328.6	47140.7	51160.7	47761.3	56179.4	57774.4	64077.1	66781.7	65151.7	79145.7	77134.5	72699.5	64718.1	65631.3	65934.5	0.462137	2.20622e-05	0.00065171	0.352516	0.000833157	0.0063652
AGPAT3	sp|Q9NRZ7|PLCC_HUMAN	1-acyl-sn-glycerol-3-phosphate acyltransferase gamma OS=Homo sapiens OX=9606 GN=AGPAT3 PE=1 SV=1	41	10	22.61	1.00393e+06	766495	901374	970665	808843	723570	696556	1.48354e+06	1.15499e+06	1.32644e+06	1.42942e+06	1.16982e+06	1.1672e+06	1.00686e+06	1.01621e+06	1.12223e+06	0.624682	2.2728e-05	0.000666379	0.33295	0.0165478	0.0511853
TCOF1	sp|Q13428|TCOF_HUMAN	Treacle protein OS=Homo sapiens OX=9606 GN=TCOF1 PE=1 SV=3	103	43	28.97	793785	740659	743886	856352	793696	737827	757572	626804	602154	637096	598735	607139	654433	621175	605976	596219	-0.318039	2.33073e-05	0.000681229	-0.348646	0.000101509	0.0017066
LDAH	sp|Q9H6V9|LDAH_HUMAN	Lipid droplet-associated hydrolase OS=Homo sapiens OX=9606 GN=LDAH PE=1 SV=1	20	8	19.38	360552	416021	390229	360774	392155	452806	461935	525619	590849	498192	602754	671982	574814	608651	626113	522021	0.511296	2.40115e-05	0.000699625	0.533913	0.000163522	0.00228017
PEX16	sp|Q9Y5Y5|PEX16_HUMAN	Peroxisomal membrane protein PEX16 OS=Homo sapiens OX=9606 GN=PEX16 PE=1 SV=2	12	4	14.58	186684	170118	180022	190682	175901	190213	196782	240484	235010	224398	291471	286636	233816	276446	305216	269720	0.444666	2.41944e-05	0.000700933	0.621984	9.60771e-07	0.0001043
VPS11	sp|Q9H270|VPS11_HUMAN	Vacuolar protein sorting-associated protein 11 homolog OS=Homo sapiens OX=9606 GN=VPS11 PE=1 SV=1	64	30	37.73	605402	586539	653408	600465	588008	578936	599326	798200	770187	786908	676222	744361	748772	710293	719549	712450	0.324587	2.47331e-05	0.000711614	0.247989	0.000514508	0.00461601
PHACTR3	sp|Q96KR7|PHAR3_HUMAN	Phosphatase and actin regulator 3 OS=Homo sapiens OX=9606 GN=PHACTR3 PE=1 SV=1	6	6	11.45	147455	117452	99648.5	120542	137091	123613	105475	78632.3	76062.6	67742.1	44242.1	42801.2	34548.3	125988	129582	118377	-1.14359	2.47654e-05	0.000711614	0.0461766	0.687184	0.787869
GABARAPL1	sp|Q9H0R8|GBRL1_HUMAN	Gamma-aminobutyric acid receptor-associated protein-like 1 OS=Homo sapiens OX=9606 GN=GABARAPL1 PE=1 SV=1	35	6	27.35	1.05711e+07	1.01239e+07	9.74756e+06	1.081e+07	9.16747e+06	1.03461e+07	9.08091e+06	1.41108e+07	1.66009e+07	1.53793e+07	1.14637e+07	1.38614e+07	1.78792e+07	1.03897e+07	1.08867e+07	1.05366e+07	0.565253	2.49845e-05	0.000716262	0.0903778	0.199074	0.323267
CD59	sp|P13987|CD59_HUMAN	CD59 glycoprotein OS=Homo sapiens OX=9606 GN=CD59 PE=1 SV=1	9	1	6.25	4.39917e+06	4.61643e+06	3.92712e+06	4.89167e+06	4.44808e+06	4.51848e+06	4.50263e+06	3.2342e+06	3.7447e+06	3.37798e+06	3.39473e+06	3.34146e+06	3.70945e+06	3.62929e+06	3.63284e+06	3.31873e+06	-0.366662	2.54783e-05	0.000728185	-0.34109	0.000417897	0.00408528
SLC45A1	sp|Q9Y2W3|S45A1_HUMAN	Proton-associated sugar transporter A OS=Homo sapiens OX=9606 GN=SLC45A1 PE=1 SV=5	7	4	6.78	54469	56823.5	59987.6	58685.6	55378.5	64479.9	67435.7	74377.4	79278.1	70665.9	83939	82294.7	85624	56759.8	68318.8	63923.2	0.413548	2.56507e-05	0.000731994	0.0795518	0.354782	0.492981
TACC2	sp|O95359|TACC2_HUMAN	Transforming acidic coiled-coil-containing protein 2 OS=Homo sapiens OX=9606 GN=TACC2 PE=1 SV=3	79	29	11.02	867847	913789	811154	965064	879270	885131	832517	1.0541e+06	1.18116e+06	1.06867e+06	1.09694e+06	1.08027e+06	1.1766e+06	1.1402e+06	1.26806e+06	1.06546e+06	0.336294	2.58468e-05	0.000734061	0.395499	0.000167123	0.00230887
KDSR	sp|Q06136|KDSR_HUMAN	3-ketodihydrosphingosine reductase OS=Homo sapiens OX=9606 GN=KDSR PE=1 SV=1	10	7	25	799483	655168	818627	736167	648285	720322	703333	1.27697e+06	910936	1.0788e+06	1.30577e+06	983284	981915	854718	866231	840376	0.577423	2.58801e-05	0.000734061	0.238938	0.0115241	0.039377
NA	cu|DST_T3052A|snp	DST|uc021zaz.2|T3052A|chr6:56417545-56417545.T_C	1	1	42.62	101555	80827.9	90527	95609.1	92522.3	98845.7	91685.7	48532.8	68199.8	74384	49664.1	68143.2	55478.7	77293.4	85358.3	70038.1	-0.632436	2.64081e-05	0.000747338	-0.264502	0.00760451	0.0291555
PLPP6	sp|Q8IY26|PLPP6_HUMAN	Phospholipid phosphatase 6 OS=Homo sapiens OX=9606 GN=PLPP6 PE=1 SV=3	12	7	38.64	506940	578226	492243	529916	565891	587100	530475	638617	737652	679405	761960	842530	718118	703942	674145	653033	0.427519	2.65488e-05	0.000750751	0.324271	0.000534945	0.00471761
TMEM205	sp|Q6UW68|TM205_HUMAN	Transmembrane protein 205 OS=Homo sapiens OX=9606 GN=TMEM205 PE=1 SV=1	14	4	21.69	251166	224959	254249	232465	215417	242170	219601	377657	276930	329658	319655	309146	300147	263443	240418	283213	0.440683	2.685e-05	0.000756125	0.162652	0.0474726	0.111519
ZDHHC6	sp|Q9H6R6|ZDHC6_HUMAN	Palmitoyltransferase ZDHHC6 OS=Homo sapiens OX=9606 GN=ZDHHC6 PE=1 SV=1	3	3	6.54	146874	153644	148550	143570	149638	146897	161110	220951	186099	196343	250869	213248	176986	180841	169459	175215	0.458254	2.72412e-05	0.0007657	0.223805	0.0012646	0.0084184
LGI1	sp|O95970|LGI1_HUMAN	Leucine-rich glioma-inactivated protein 1 OS=Homo sapiens OX=9606 GN=LGI1 PE=1 SV=1	9	7	12.57	310146	201459	243834	253695	231065	226457	242795	149664	160669	195935	161347	160887	167101	188430	182643	187900	-0.55158	2.79882e-05	0.000781998	-0.379429	0.00459225	0.0201699
NA	cu|SCAMP1_G50S|snp	SCAMP1|uc003kfl.3|G50S|chr5:77711356-77711356.G_A	35	6	96.72	475479	544797	482086	593551	510619	539738	496744	616136	766804	655886	762759	691524	797779	795830	850899	761499	0.456266	2.81357e-05	0.000784069	0.627606	5.22675e-06	0.000303036
BORCS8	sp|Q96FH0|BORC8_HUMAN	BLOC-1-related complex subunit 8 OS=Homo sapiens OX=9606 GN=BORCS8 PE=1 SV=1	5	2	13.45	111294	104919	100569	97743.4	114531	99187.6	90674.8	154508	125541	163278	167360	133797	131104	129308	114820	127470	0.501629	2.82091e-05	0.000784069	0.272261	0.00500865	0.0215458
GDE1	sp|Q9NZC3|GDE1_HUMAN	Glycerophosphodiester phosphodiesterase 1 OS=Homo sapiens OX=9606 GN=GDE1 PE=1 SV=1	23	5	14.5	747298	637969	734397	641337	620971	604904	636539	1.07096e+06	834591	989273	1.24131e+06	1.03259e+06	815326	780335	758906	862261	0.583754	2.86482e-05	0.000794504	0.279528	0.00503572	0.0216303
VPS35	sp|Q96QK1|VPS35_HUMAN	Vacuolar protein sorting-associated protein 35 OS=Homo sapiens OX=9606 GN=VPS35 PE=1 SV=2	185	31	38.57	4.98659e+06	4.63641e+06	4.88314e+06	4.70556e+06	4.39637e+06	4.73687e+06	4.68571e+06	5.67554e+06	5.73614e+06	5.99657e+06	6.37055e+06	5.43252e+06	6.00914e+06	6.12338e+06	6.26374e+06	6.15067e+06	0.314135	2.88229e-05	0.000798222	0.389972	1.14499e-05	0.000493505
TMEM163	sp|Q8TC26|TM163_HUMAN	Transmembrane protein 163 OS=Homo sapiens OX=9606 GN=TMEM163 PE=2 SV=1	27	8	31.83	1.10019e+06	1.20616e+06	1.00151e+06	1.13853e+06	1.08668e+06	1.34996e+06	1.14341e+06	1.40992e+06	1.83305e+06	1.41456e+06	1.91132e+06	1.85473e+06	2.00425e+06	1.56524e+06	2.03919e+06	1.47281e+06	0.591217	2.98199e-05	0.00082031	0.552358	0.000404341	0.00402045
RUNDC3A	sp|Q59EK9|RUN3A_HUMAN	RUN domain-containing protein 3A OS=Homo sapiens OX=9606 GN=RUNDC3A PE=1 SV=2	23	12	26.46	401889	447020	453588	372452	461606	433840	458257	660625	639831	547951	517442	761470	650950	802952	743563	706862	0.533685	3.00093e-05	0.0008204	0.797701	6.72086e-07	9.05632e-05
BCCIP	sp|Q9P287|BCCIP_HUMAN	BRCA2 and CDKN1A-interacting protein OS=Homo sapiens OX=9606 GN=BCCIP PE=1 SV=1	5	4	17.2	232821	238977	244470	244055	258507	228732	269147	196175	198823	161807	152902	191544	188575	206769	192544	176508	-0.438286	3.00205e-05	0.0008204	-0.354526	0.000320256	0.00343947
ERMP1	sp|Q7Z2K6|ERMP1_HUMAN	Endoplasmic reticulum metallopeptidase 1 OS=Homo sapiens OX=9606 GN=ERMP1 PE=1 SV=2	50	17	20.02	234572	251665	257190	258507	243091	278864	251893	319496	303830	303564	368610	334023	325145	295882	309111	284685	0.359492	3.01961e-05	0.000824596	0.226296	0.00327435	0.0159505
PYM1	sp|Q9BRP8|PYM1_HUMAN	Partner of Y14 and mago OS=Homo sapiens OX=9606 GN=PYM1 PE=1 SV=1	35	9	60.29	679633	643157	606478	708106	653794	638405	662774	462159	548199	499042	537484	535452	532063	539518	540636	534277	-0.338839	3.06865e-05	0.000835549	-0.284338	0.000335375	0.00353737
TMED4	sp|Q7Z7H5|TMED4_HUMAN	Transmembrane emp24 domain-containing protein 4 OS=Homo sapiens OX=9606 GN=TMED4 PE=1 SV=1	39	12	38.77	1.79262e+06	1.22211e+06	1.63186e+06	1.50023e+06	1.33689e+06	1.30606e+06	1.17249e+06	3.45737e+06	1.98043e+06	2.80041e+06	2.77108e+06	2.07454e+06	2.22553e+06	2.1227e+06	2.05103e+06	2.42232e+06	0.829254	3.08448e-05	0.000838637	0.639047	0.000455442	0.00429627
SERINC1	sp|Q9NRX5|SERC1_HUMAN	Serine incorporator 1 OS=Homo sapiens OX=9606 GN=SERINC1 PE=1 SV=1	14	4	10.15	1.01295e+06	1.22096e+06	1.13649e+06	1.08309e+06	1.10952e+06	1.29845e+06	1.23637e+06	1.44593e+06	1.49294e+06	1.41832e+06	1.63867e+06	1.68553e+06	1.54285e+06	1.19791e+06	1.16575e+06	1.12102e+06	0.412017	3.10588e-05	0.000843843	0.00993656	0.900364	0.934787
CYP4X1	sp|Q8N118|CP4X1_HUMAN	Cytochrome P450 4X1 OS=Homo sapiens OX=9606 GN=CYP4X1 PE=1 SV=1	36	14	24.75	406183	441159	458343	458500	382616	446297	432034	487752	574155	582511	620670	561780	626647	547018	563024	531708	0.411394	3.12074e-05	0.000845423	0.342974	0.000312561	0.00338804
DOLK	sp|Q9UPQ8|DOLK_HUMAN	Dolichol kinase OS=Homo sapiens OX=9606 GN=DOLK PE=1 SV=1	2	1	1.86	26115.3	34290.4	34375.7	34645.8	30389.9	36751.4	35762.2	46636.2	46470.9	46507.6	41232.2	51525.7	56163.7	42456	48680.6	40962.6	0.53662	3.2786e-05	0.000884348	0.41217	0.00250224	0.0133107
C17orf75	sp|Q9HAS0|NJMU_HUMAN	Protein Njmu-R1 OS=Homo sapiens OX=9606 GN=C17orf75 PE=1 SV=2	19	8	17.93	268940	233228	268702	234196	237323	232626	237550	339274	292065	340286	325943	298982	300445	291129	292908	311529	0.369901	3.29646e-05	0.000888525	0.289179	0.00116791	0.00798064
DPYSL4	sp|O14531|DPYL4_HUMAN	Dihydropyrimidinase-related protein 4 OS=Homo sapiens OX=9606 GN=DPYSL4 PE=1 SV=2	505	34	58.74	1.27635e+07	1.28911e+07	1.19762e+07	1.342e+07	1.31948e+07	1.3311e+07	1.26688e+07	9.4625e+06	1.11686e+07	9.45695e+06	9.17549e+06	1.0494e+07	1.08431e+07	1.18939e+07	1.25608e+07	1.07223e+07	-0.35503	3.37114e-05	0.000903855	-0.13867	0.044318	0.105708
TMCO3	sp|Q6UWJ1|TMCO3_HUMAN	Transmembrane and coiled-coil domain-containing protein 3 OS=Homo sapiens OX=9606 GN=TMCO3 PE=1 SV=1	4	4	6.06	112053	98072.7	105704	97387.8	101948	100849	113063	156329	126474	142548	132824	130225	127234	131430	117501	131347	0.382372	3.37267e-05	0.000903855	0.283673	0.00145954	0.00926594
BBS4	sp|Q96RK4|BBS4_HUMAN	Bardet-Biedl syndrome 4 protein OS=Homo sapiens OX=9606 GN=BBS4 PE=1 SV=2	4	3	5.2	207734	166580	212272	181416	161795	162177	153348	315409	248763	327396	346753	241515	237008	231905	197989	270599	0.678325	3.40109e-05	0.000907573	0.391029	0.00935263	0.0338723
PIGK	sp|Q92643|GPI8_HUMAN	GPI-anchor transamidase OS=Homo sapiens OX=9606 GN=PIGK PE=1 SV=2	24	7	21.01	551108	528813	581240	597468	518258	606775	538905	802069	729029	702919	693287	657264	801843	691232	732470	689843	0.382057	3.43794e-05	0.000916098	0.332076	0.000300927	0.00332495
FARSA	sp|Q9Y285|SYFA_HUMAN	Phenylalanine--tRNA ligase alpha subunit OS=Homo sapiens OX=9606 GN=FARSA PE=1 SV=3	125	26	43.31	2.5476e+06	2.81416e+06	2.58584e+06	2.45764e+06	2.82668e+06	2.873e+06	2.95965e+06	1.81746e+06	2.18583e+06	1.74789e+06	1.81393e+06	2.22381e+06	2.17772e+06	2.27322e+06	2.35694e+06	2.25474e+06	-0.453958	3.48317e-05	0.000923546	-0.244202	0.00416345	0.0187734
TMED2	sp|Q15363|TMED2_HUMAN	Transmembrane emp24 domain-containing protein 2 OS=Homo sapiens OX=9606 GN=TMED2 PE=1 SV=1	63	14	35.82	5.28483e+06	4.45673e+06	4.99899e+06	5.0412e+06	4.65982e+06	4.86899e+06	4.31732e+06	8.79157e+06	6.04532e+06	7.31155e+06	6.44436e+06	6.06931e+06	6.90693e+06	6.51477e+06	6.52923e+06	6.78395e+06	0.518915	3.51499e-05	0.000930007	0.463211	3.3487e-05	0.000905379
JPT2	sp|Q9H910|JUPI2_HUMAN	Jupiter microtubule associated homolog 2 OS=Homo sapiens OX=9606 GN=JPT2 PE=1 SV=1	48	11	64.21	1.58176e+06	1.41054e+06	1.22555e+06	1.40436e+06	1.44506e+06	1.38606e+06	1.34982e+06	1.00983e+06	1.15995e+06	1.09759e+06	1.02189e+06	1.10283e+06	1.11447e+06	1.17728e+06	1.15896e+06	1.09603e+06	-0.367064	3.53257e-05	0.000932963	-0.288761	0.00214127	0.011953
PEX11B	sp|O96011|PX11B_HUMAN	Peroxisomal membrane protein 11B OS=Homo sapiens OX=9606 GN=PEX11B PE=1 SV=1	21	9	27.03	681900	734895	672058	774501	707661	841429	783626	981511	936744	899953	1.20239e+06	1.08617e+06	1.02008e+06	1.14963e+06	1.2811e+06	1.01482e+06	0.457496	3.55185e-05	0.000937109	0.627327	2.33066e-05	0.000760862
MAPK8IP3	sp|Q9UPT6|JIP3_HUMAN	C-Jun-amino-terminal kinase-interacting protein 3 OS=Homo sapiens OX=9606 GN=MAPK8IP3 PE=1 SV=3	109	38	27.69	1.21365e+06	1.14871e+06	1.14044e+06	1.13978e+06	1.1762e+06	1.16593e+06	1.15367e+06	1.35048e+06	1.3643e+06	1.45766e+06	1.6385e+06	1.52854e+06	1.4005e+06	1.46999e+06	1.50262e+06	1.45992e+06	0.322212	3.5897e-05	0.000943103	0.345975	1.03653e-05	0.000468906
NA	cu|COG5_F330L|snp	COG5|uc003vec.2|F330L|chr7:107002806-107002806.A_G	2	2	36.07	22682	27562.2	27556.6	23983.8	27193.1	23767	28589.5	34694.9	32338.2	34783.8	46479	36039.1	39524.8	44200.4	45812.2	44183.4	0.521158	3.59517e-05	0.000943878	0.793044	9.97128e-07	0.000105979
TMX1	sp|Q9H3N1|TMX1_HUMAN	Thioredoxin-related transmembrane protein 1 OS=Homo sapiens OX=9606 GN=TMX1 PE=1 SV=1	28	10	25	687089	602049	706356	703615	620213	755300	685225	1.16998e+06	990030	960933	795856	887700	1.11599e+06	1.05124e+06	1.12751e+06	888231	0.528817	3.61175e-05	0.000947565	0.584964	4.35335e-05	0.00105633
SURF4	sp|O15260|SURF4_HUMAN	Surfeit locus protein 4 OS=Homo sapiens OX=9606 GN=SURF4 PE=1 SV=3	20	6	10.04	928084	910728	1.01821e+06	863218	922203	973812	1.008e+06	1.48178e+06	1.12822e+06	1.26202e+06	1.491e+06	1.32305e+06	1.14136e+06	1.12101e+06	1.07773e+06	1.11802e+06	0.456441	3.63628e-05	0.000951332	0.226349	0.0035815	0.0169123
SIGMAR1	sp|Q99720|SGMR1_HUMAN	Sigma non-opioid intracellular receptor 1 OS=Homo sapiens OX=9606 GN=SIGMAR1 PE=1 SV=1	9	3	14.8	480780	462456	453474	445634	473821	463291	486026	713235	532196	588852	771228	676046	605499	566157	489356	534567	0.463174	3.67552e-05	0.000957789	0.182219	0.00853945	0.0317699
TMEM245	sp|Q9H330|TM245_HUMAN	Transmembrane protein 245 OS=Homo sapiens OX=9606 GN=TMEM245 PE=1 SV=3	21	8	8.99	795170	668865	853645	805319	703439	714076	787986	1.1596e+06	932564	1.15398e+06	958348	974353	1.06562e+06	928213	929652	892715	0.450437	3.71863e-05	0.000966791	0.2729	0.00509042	0.0218023
MFSD9	sp|Q8NBP5|MFSD9_HUMAN	Major facilitator superfamily domain-containing protein 9 OS=Homo sapiens OX=9606 GN=MFSD9 PE=2 SV=2	3	3	6.33	184399	164552	171504	186403	171375	164852	181176	216129	221599	210550	204715	213585	217750	193058	200914	190898	0.292691	3.75603e-05	0.000974484	0.157978	0.019349	0.0572467
SGPL1	sp|O95470|SGPL1_HUMAN	Sphingosine-1-phosphate lyase 1 OS=Homo sapiens OX=9606 GN=SGPL1 PE=1 SV=3	65	23	39.79	990234	815190	846210	820058	858031	841394	814563	1.54707e+06	1.05717e+06	1.33332e+06	1.2241e+06	1.08491e+06	1.13749e+06	1.00758e+06	927838	1.02301e+06	0.515511	3.77541e-05	0.000978832	0.20741	0.0125316	0.0417815
MEPCE	sp|Q7L2J0|MEPCE_HUMAN	7SK snRNA methylphosphate capping enzyme OS=Homo sapiens OX=9606 GN=MEPCE PE=1 SV=1	6	5	8.85	89545.8	103441	102819	94916.1	122741	95792.3	125927	75087.5	75345.4	69276.7	72175.4	81038	73182.4	83060.2	69278.9	73636.3	-0.489326	3.78007e-05	0.000979362	-0.473007	0.00153808	0.00951126
ORMDL1	sp|Q9P0S3|ORML1_HUMAN	ORM1-like protein 1 OS=Homo sapiens OX=9606 GN=ORMDL1 PE=1 SV=1	9	3	23.53	403575	371040	439883	405819	365245	367797	372451	597019	494455	609499	710741	476480	520650	416957	379997	470874	0.534045	3.82783e-05	0.000987828	0.115573	0.181323	0.301107
TF	sp|P02787|TRFE_HUMAN	Serotransferrin OS=Homo sapiens OX=9606 GN=TF PE=1 SV=3	60	17	25.79	588486	433995	980609	627049	503230	751554	907351	1.55466e+06	1.04263e+06	1.50274e+06	1.51093e+06	1.21237e+06	1.69764e+06	1.59745e+06	2.22387e+06	1.5974e+06	1.08884	3.87717e-05	0.000999675	1.43683	0.000104189	0.00173354
TOR1A	sp|O14656|TOR1A_HUMAN	Torsin-1A OS=Homo sapiens OX=9606 GN=TOR1A PE=1 SV=1	9	6	20.48	228898	248714	266407	252557	266523	293408	273533	420142	362361	309186	325931	407389	428333	392355	399467	350091	0.515131	3.91241e-05	0.00100553	0.543372	2.65589e-05	0.000814444
SNX2	sp|O60749|SNX2_HUMAN	Sorting nexin-2 OS=Homo sapiens OX=9606 GN=SNX2 PE=1 SV=2	92	26	44.89	1.77374e+06	1.59145e+06	1.70103e+06	1.45795e+06	1.60217e+06	1.54038e+06	1.51407e+06	2.31976e+06	1.96061e+06	2.29594e+06	2.0433e+06	1.97083e+06	1.94678e+06	1.8849e+06	1.82092e+06	2.03395e+06	0.386445	3.91334e-05	0.00100553	0.261731	0.00320234	0.0156876
ADPGK	sp|Q9BRR6|ADPGK_HUMAN	ADP-dependent glucokinase OS=Homo sapiens OX=9606 GN=ADPGK PE=1 SV=1	17	7	18.71	117543	129406	139206	132177	129223	152701	137271	198972	188632	196897	160082	184904	256409	209088	219572	197444	0.550786	3.98915e-05	0.00102291	0.642599	4.5539e-06	0.000277929
PJA2	sp|O43164|PJA2_HUMAN	E3 ubiquitin-protein ligase Praja-2 OS=Homo sapiens OX=9606 GN=PJA2 PE=1 SV=4	8	5	10.45	110667	104920	97933.8	112527	120456	118257	117525	67718.2	91245.6	74930.1	76321.8	79491.6	93887.4	98394.3	84058.3	102035	-0.477494	4.02102e-05	0.00102826	-0.238619	0.0142307	0.0459916
ELAVL2	sp|Q12926|ELAV2_HUMAN	ELAV-like protein 2 OS=Homo sapiens OX=9606 GN=ELAVL2 PE=1 SV=2	155	21	52.65	7.29915e+06	7.32078e+06	7.29059e+06	6.46099e+06	7.89962e+06	7.22766e+06	7.81784e+06	5.54325e+06	5.48326e+06	4.85066e+06	3.5497e+06	5.22717e+06	5.33882e+06	5.90566e+06	5.636e+06	5.77071e+06	-0.565672	4.11743e-05	0.00104861	-0.342866	0.000270412	0.00314377
NAA25	sp|Q14CX7|NAA25_HUMAN	N-alpha-acetyltransferase 25, NatB auxiliary subunit OS=Homo sapiens OX=9606 GN=NAA25 PE=1 SV=1	37	22	25.93	439866	433004	423252	450504	443405	433555	437918	373866	376096	339079	341521	372473	370649	337245	342637	350706	-0.272837	4.14251e-05	0.00105201	-0.348325	9.15968e-06	0.000435843
ATXN10	sp|Q9UBB4|ATX10_HUMAN	Ataxin-10 OS=Homo sapiens OX=9606 GN=ATXN10 PE=1 SV=1	106	20	32.84	4.78435e+06	4.90991e+06	4.54991e+06	5.2837e+06	5.28686e+06	5.01217e+06	4.65572e+06	3.33764e+06	3.99899e+06	3.18801e+06	2.94319e+06	3.78951e+06	4.11193e+06	3.73252e+06	3.66485e+06	3.72273e+06	-0.476602	4.22925e-05	0.0010662	-0.408235	3.29777e-05	0.000897505
SEC11A	sp|P67812|SC11A_HUMAN	Signal peptidase complex catalytic subunit SEC11A OS=Homo sapiens OX=9606 GN=SEC11A PE=1 SV=1	32	10	32.96	1.14615e+06	1.02842e+06	1.23704e+06	1.08747e+06	1.04256e+06	1.2033e+06	1.16045e+06	1.83505e+06	1.33724e+06	1.52906e+06	1.91259e+06	1.69702e+06	1.41359e+06	1.23567e+06	1.2447e+06	1.31525e+06	0.511855	4.26672e-05	0.00107276	0.166392	0.0333282	0.0852621
ZC3H4	sp|Q9UPT8|ZC3H4_HUMAN	Zinc finger CCCH domain-containing protein 4 OS=Homo sapiens OX=9606 GN=ZC3H4 PE=1 SV=3	22	13	15.27	543013	535187	532038	561657	586110	524248	575221	400419	439471	410223	485406	443433	456985	457979	438333	424055	-0.328822	4.29083e-05	0.00107521	-0.323925	0.0001045	0.00173603
LGALSL	sp|Q3ZCW2|LEGL_HUMAN	Galectin-related protein OS=Homo sapiens OX=9606 GN=LGALSL PE=1 SV=2	38	6	48.26	1.26998e+06	1.20974e+06	1.11743e+06	1.2991e+06	1.28622e+06	1.19637e+06	1.17613e+06	922427	1.07485e+06	930359	960521	989568	985063	1.06925e+06	1.10462e+06	989731	-0.32282	4.29478e-05	0.00107548	-0.21249	0.00619229	0.0250742
NEFH	sp|P12036|NFH_HUMAN	Neurofilament heavy polypeptide OS=Homo sapiens OX=9606 GN=NEFH PE=1 SV=4	627	28	24.95	7.23399e+07	7.70366e+07	7.52845e+07	6.84183e+07	6.68031e+07	8.20983e+07	7.95854e+07	4.42555e+07	5.56955e+07	6.00894e+07	5.99831e+07	5.23175e+07	5.45682e+07	5.58692e+07	5.41822e+07	5.90446e+07	-0.455428	4.32254e-05	0.00108053	-0.399942	0.000198347	0.00256058
NA	cu|TNKS1BP1_Y1122S|snp	TNKS1BP1|uc001njr.3|Y1122S|chr11:57076820-57076820.T_G	7	3	57.38	123462	119652	114333	121326	122939	118719	124835	90096.6	101990	101045	96815.7	102861	102491	112993	104976	104580	-0.284425	4.42406e-05	0.00110308	-0.167868	0.00681408	0.0269224
WARS1	sp|P23381|SYWC_HUMAN	Tryptophan--tRNA ligase, cytoplasmic OS=Homo sapiens OX=9606 GN=WARS1 PE=1 SV=2	123	20	38.85	3.31391e+06	3.28347e+06	3.17706e+06	3.26506e+06	3.16881e+06	3.30447e+06	3.10192e+06	2.44019e+06	2.85553e+06	2.64329e+06	2.25163e+06	2.55771e+06	2.68602e+06	2.8346e+06	3.00481e+06	2.90706e+06	-0.332376	4.51479e-05	0.00112305	-0.148115	0.00936993	0.033912
STX16	sp|O14662|STX16_HUMAN	Syntaxin-16 OS=Homo sapiens OX=9606 GN=STX16 PE=1 SV=3	26	10	31.69	256998	279566	276369	279079	258264	281596	288043	323190	361022	347936	451766	379401	344810	408817	443537	386765	0.416976	4.60717e-05	0.00113696	0.589565	1.11284e-06	0.000111319
FKBP3	sp|Q00688|FKBP3_HUMAN	Peptidyl-prolyl cis-trans isomerase FKBP3 OS=Homo sapiens OX=9606 GN=FKBP3 PE=1 SV=1	91	13	54.46	7.49969e+06	7.28725e+06	7.06695e+06	7.88182e+06	7.05838e+06	7.60196e+06	7.04409e+06	4.57631e+06	5.95868e+06	5.23904e+06	4.29512e+06	4.76216e+06	6.42379e+06	5.69752e+06	6.16288e+06	6.1272e+06	-0.510241	4.61268e-05	0.00113757	-0.293223	0.000286602	0.0032356
SCAPER	sp|Q9BY12|SCAPE_HUMAN	S phase cyclin A-associated protein in the endoplasmic reticulum OS=Homo sapiens OX=9606 GN=SCAPER PE=1 SV=2	57	34	22.07	912051	915948	889007	947775	936099	909605	921580	738210	811630	691391	673457	759700	783883	743242	740534	782195	-0.309255	4.61802e-05	0.00113814	-0.282948	7.6669e-05	0.00144591
ACOT8	sp|O14734|ACOT8_HUMAN	Acyl-coenzyme A thioesterase 8 OS=Homo sapiens OX=9606 GN=ACOT8 PE=1 SV=1	13	7	25.71	363144	379736	395577	349252	349638	403501	410844	546159	558670	533829	413420	498295	577092	689104	769219	666245	0.454833	4.66481e-05	0.00114661	0.902705	9.86792e-08	2.73466e-05
C1GALT1	sp|Q9NS00|C1GLT_HUMAN	Glycoprotein-N-acetylgalactosamine 3-beta-galactosyltransferase 1 OS=Homo sapiens OX=9606 GN=C1GALT1 PE=1 SV=1	4	3	7.71	27001.5	26391.1	35944.6	30232.6	28081.4	46857.3	33857.6	60349.4	50450.2	53707.3	53762	45579.1	71486.3	57990.9	60681.6	62531	0.788753	4.6677e-05	0.00114661	0.914981	0.00012952	0.00193979
TMED3	sp|Q9Y3Q3|TMED3_HUMAN	Transmembrane emp24 domain-containing protein 3 OS=Homo sapiens OX=9606 GN=TMED3 PE=1 SV=1	8	3	11.52	653176	627291	728291	626418	670157	676557	665617	1.10084e+06	868861	786662	958413	959409	798653	741192	789092	732637	0.449915	4.67453e-05	0.00114753	0.185	0.00946432	0.0342238
DCHS1	sp|Q96JQ0|PCD16_HUMAN	Protocadherin-16 OS=Homo sapiens OX=9606 GN=DCHS1 PE=1 SV=1	44	34	16.22	367618	305004	408774	289973	355918	314444	438471	254921	225478	251318	222462	256097	217540	254415	247406	215837	-0.562808	4.68266e-05	0.00114835	-0.555487	0.00122388	0.00823642
HSD17B12	sp|Q53GQ0|DHB12_HUMAN	Very-long-chain 3-oxoacyl-CoA reductase OS=Homo sapiens OX=9606 GN=HSD17B12 PE=1 SV=2	50	14	36.22	1.52068e+06	1.76017e+06	1.49372e+06	2.03768e+06	1.55206e+06	1.9221e+06	1.68046e+06	2.15846e+06	2.99939e+06	2.11459e+06	2.85921e+06	2.72521e+06	3.05517e+06	2.40442e+06	2.86029e+06	2.18684e+06	0.626813	4.684e-05	0.00114835	0.538997	0.000680274	0.00555929
TACC1	sp|O75410|TACC1_HUMAN	Transforming acidic coiled-coil-containing protein 1 OS=Homo sapiens OX=9606 GN=TACC1 PE=1 SV=2	26	13	15.9	1.55308e+06	1.43379e+06	1.51534e+06	1.40929e+06	1.47037e+06	1.33619e+06	1.35945e+06	2.0458e+06	1.73659e+06	2.19251e+06	2.48391e+06	1.8175e+06	1.80853e+06	1.69436e+06	1.59665e+06	1.88348e+06	0.474639	4.77306e-05	0.00116256	0.25922	0.00305857	0.01518
C2orf49	sp|Q9BVC5|ASHWN_HUMAN	Ashwin OS=Homo sapiens OX=9606 GN=C2orf49 PE=1 SV=1	4	4	24.57	185870	209818	190750	210045	194533	177627	202432	126065	175919	133048	134976	146031	151870	161512	169859	130002	-0.443639	4.81269e-05	0.00116969	-0.355943	0.00189611	0.0110092
GNPTG	sp|Q9UJJ9|GNPTG_HUMAN	N-acetylglucosamine-1-phosphotransferase subunit gamma OS=Homo sapiens OX=9606 GN=GNPTG PE=1 SV=1	2	2	11.15	41642.1	41556.5	47982.9	45723.3	43784.3	47871.7	49693	56491.9	59631.3	58177.2	72041.4	57674.9	57173.6	49816.2	49377.2	48112.9	0.402848	4.84821e-05	0.00117399	0.114028	0.120688	0.222411
DHPS	sp|P49366|DHYS_HUMAN	Deoxyhypusine synthase OS=Homo sapiens OX=9606 GN=DHPS PE=1 SV=1	5	5	17.62	85225.5	71430.1	72898.3	68109.8	74230.4	69390.8	70946.7	60959.8	56861.9	55934	56923.1	60582	55837.4	54238.9	53203.9	53051.7	-0.336502	4.8723e-05	0.00117906	-0.448445	4.87998e-05	0.00112595
NA	cu|IKBKAP_G651E|snp	IKBKAP|uc011lwc.2|G651E|chr9:111660851-111660851.C_T	4	3	63.93	207421	217915	192417	237042	217836	206406	206993	167829	164301	129406	115760	152429	165372	175490	162116	169382	-0.520061	4.88057e-05	0.00117954	-0.327201	0.000436029	0.00418947
KLC4	sp|Q9NSK0|KLC4_HUMAN	Kinesin light chain 4 OS=Homo sapiens OX=9606 GN=KLC4 PE=1 SV=3	74	23	42.65	2.9545e+06	2.91336e+06	2.92259e+06	3.05592e+06	3.02747e+06	2.95511e+06	2.93064e+06	3.4226e+06	3.53001e+06	3.46165e+06	3.46292e+06	3.49071e+06	3.63616e+06	3.89413e+06	4.11917e+06	3.55315e+06	0.239218	4.94396e-05	0.00118948	0.376109	2.61503e-05	0.000805877
SELENOT	sp|P62341|SELT_HUMAN	Thioredoxin reductase-like selenoprotein T OS=Homo sapiens OX=9606 GN=SELENOT PE=1 SV=2	14	5	26.15	333925	266632	314473	309165	281283	280113	278913	476495	362750	426317	514709	386319	373503	370963	327200	383244	0.513452	4.978e-05	0.00119442	0.290351	0.00462807	0.0202841
CFDP1	sp|Q9UEE9|CFDP1_HUMAN	Craniofacial development protein 1 OS=Homo sapiens OX=9606 GN=CFDP1 PE=1 SV=1	33	12	36.12	1.14788e+06	988569	999594	1.16618e+06	1.14897e+06	969944	1.10983e+06	725608	865603	712871	736060	787018	927708	824994	847134	832845	-0.443986	5.00916e-05	0.0011967	-0.361716	0.000465704	0.00435573
SLC6A17	sp|Q9H1V8|S6A17_HUMAN	Sodium-dependent neutral amino acid transporter SLC6A17 OS=Homo sapiens OX=9606 GN=SLC6A17 PE=1 SV=3	10	7	13.76	271490	222272	233899	320436	237262	244923	235972	304737	424379	361651	567619	444043	421938	373836	431987	397349	0.72147	5.18433e-05	0.00123303	0.676042	5.82226e-05	0.00125042
ACAA1	sp|P09110|THIK_HUMAN	3-ketoacyl-CoA thiolase, peroxisomal OS=Homo sapiens OX=9606 GN=ACAA1 PE=1 SV=2	41	12	37.5	1.19628e+06	1.15016e+06	1.29583e+06	1.02267e+06	1.17003e+06	1.19011e+06	1.23317e+06	1.71696e+06	1.69254e+06	1.62287e+06	1.31331e+06	1.66909e+06	1.4925e+06	2.08974e+06	2.14354e+06	2.12009e+06	0.4227	5.19104e-05	0.00123385	0.84725	1.05813e-07	2.7683e-05
CANT1	sp|Q8WVQ1|CANT1_HUMAN	Soluble calcium-activated nucleotidase 1 OS=Homo sapiens OX=9606 GN=CANT1 PE=1 SV=1	8	8	21.45	92345.3	83476.1	88594.8	76611	82568	92585.5	87119.7	174127	110320	122477	121220	113558	121332	111185	109247	111011	0.546341	5.21376e-05	0.00123689	0.36103	0.000188932	0.00248622
CEPT1	sp|Q9Y6K0|CEPT1_HUMAN	Choline/ethanolaminephosphotransferase 1 OS=Homo sapiens OX=9606 GN=CEPT1 PE=1 SV=1	7	3	6.73	248234	261759	296922	239590	246512	301077	276842	386328	325698	368375	488115	388100	351319	294483	306411	310538	0.518765	5.23667e-05	0.00124075	0.189745	0.0388702	0.0956404
ZMPSTE24	sp|O75844|FACE1_HUMAN	CAAX prenyl protease 1 homolog OS=Homo sapiens OX=9606 GN=ZMPSTE24 PE=1 SV=2	54	13	26.53	2.2532e+06	1.77334e+06	2.04048e+06	2.11093e+06	1.79153e+06	1.93779e+06	1.67657e+06	3.44912e+06	2.48399e+06	3.09144e+06	2.96495e+06	2.30701e+06	2.99198e+06	2.59537e+06	2.58813e+06	2.84193e+06	0.564238	5.3039e-05	0.00125271	0.468762	0.000368955	0.00376935
TMTC4	sp|Q5T4D3|TMTC4_HUMAN	Protein O-mannosyl-transferase TMTC4 OS=Homo sapiens OX=9606 GN=TMTC4 PE=1 SV=2	30	13	16.6	284644	252497	257969	260173	280097	241826	277972	429871	342811	330325	326700	370568	326254	311683	308956	282605	0.414304	5.32719e-05	0.00125583	0.184908	0.0168032	0.0517741
RB1CC1	sp|Q8TDY2|RBCC1_HUMAN	RB1-inducible coiled-coil protein 1 OS=Homo sapiens OX=9606 GN=RB1CC1 PE=1 SV=3	35	26	16	175960	183094	186519	176532	182900	177780	174249	153648	149803	160243	142756	146168	146421	341992	347135	332675	-0.26182	5.39495e-05	0.00126781	0.92366	7.46838e-10	9.63473e-07
STIM1	sp|Q13586|STIM1_HUMAN	Stromal interaction molecule 1 OS=Homo sapiens OX=9606 GN=STIM1 PE=1 SV=3	38	14	22.92	415133	383803	401908	345727	361743	371735	366239	544125	474183	607635	657233	560829	431039	441323	410301	496761	0.517995	5.41098e-05	0.00127078	0.247623	0.00721712	0.0280585
UBE2L6	sp|O14933|UB2L6_HUMAN	Ubiquitin/ISG15-conjugating enzyme E2 L6 OS=Homo sapiens OX=9606 GN=UBE2L6 PE=1 SV=4	20	7	51.63	463443	422385	394827	465893	422358	446558	425760	347768	356843	316646	287807	300685	372199	332907	331973	347423	-0.399455	5.44457e-05	0.00127759	-0.362782	0.000107808	0.00174981
PEX14	sp|O75381|PEX14_HUMAN	Peroxisomal membrane protein PEX14 OS=Homo sapiens OX=9606 GN=PEX14 PE=1 SV=1	26	8	20.95	536142	424099	487816	482060	441059	436447	422169	733374	596848	674376	580555	567840	607356	709486	737730	704610	0.440797	5.45618e-05	0.00127819	0.641207	6.32416e-06	0.000341906
NA	cu|TACC2_S987T|snp	TACC2|uc001lfz.3|S987T|chr10:124009124-124009124.G_C	10	4	63.93	389408	421446	385169	446993	392093	407527	419190	498301	553496	471325	492377	549808	508255	492891	574881	448459	0.324701	5.56755e-05	0.00130008	0.300111	0.00295619	0.0148472
TRIM26	sp|Q12899|TRI26_HUMAN	Tripartite motif-containing protein 26 OS=Homo sapiens OX=9606 GN=TRIM26 PE=1 SV=1	8	6	14.29	77328.1	83878	77294.5	78747.1	80385.5	82750.3	93535.5	61836.6	66687.5	57265.9	63334.6	67181.9	69082.9	77972.7	77384.2	70295.1	-0.352093	5.72434e-05	0.00132936	-0.123107	0.103211	0.197885
CPE	sp|P16870|CBPE_HUMAN	Carboxypeptidase E OS=Homo sapiens OX=9606 GN=CPE PE=1 SV=1	167	27	49.58	2.85632e+06	2.75974e+06	3.0907e+06	2.80755e+06	2.75396e+06	2.73946e+06	2.63044e+06	3.90695e+06	3.14529e+06	3.78161e+06	3.86837e+06	3.53989e+06	3.35278e+06	3.36545e+06	3.05161e+06	3.46716e+06	0.356508	5.83613e-05	0.00135112	0.231379	0.00359357	0.0169387
ABHD17C	sp|Q6PCB6|AB17C_HUMAN	Alpha/beta hydrolase domain-containing protein 17C OS=Homo sapiens OX=9606 GN=ABHD17C PE=1 SV=2	10	6	32.22	140953	147216	149468	144801	138109	148209	151950	172733	180076	173736	212143	207204	174599	160608	173845	161902	0.352254	5.89232e-05	0.0013616	0.182048	0.00492313	0.0212861
GOLT1B	sp|Q9Y3E0|GOT1B_HUMAN	Vesicle transport protein GOT1B OS=Homo sapiens OX=9606 GN=GOLT1B PE=1 SV=1	8	2	10.87	76601.9	72979.6	90086	72072	80441.9	85111.3	89337.1	129085	98670.7	115439	156727	132383	103087	102877	98994.6	99358.6	0.585684	5.92627e-05	0.00136572	0.315875	0.00245931	0.0131483
NA	cu|FAM102B_109102804_437aa|ribo	#N/A	6	5	16.7	75575.1	70509	69806.4	69609.7	67293.8	74171.9	68844.4	65897.5	50569.3	50989.7	45486.1	49524.7	55415.8	57061.8	53459.6	54619.8	-0.427866	5.92838e-05	0.00136572	-0.36316	3.25397e-05	0.000890902
SETSIP	sp|P0DME0|SETLP_HUMAN	Protein SETSIP OS=Homo sapiens OX=9606 GN=SETSIP PE=1 SV=1	60	7	25.83	1.00904e+07	8.19153e+06	8.68584e+06	1.04409e+07	9.44869e+06	8.01899e+06	8.85451e+06	6.59817e+06	7.10261e+06	6.17744e+06	5.94438e+06	5.86843e+06	7.69803e+06	6.95539e+06	6.90764e+06	7.09964e+06	-0.472525	5.94015e-05	0.00136675	-0.37557	0.00114941	0.00788692
CALU	sp|O43852|CALU_HUMAN	Calumenin OS=Homo sapiens OX=9606 GN=CALU PE=1 SV=2	96	18	57.46	1.56691e+06	1.16803e+06	1.441e+06	1.31436e+06	1.27697e+06	1.25704e+06	1.22081e+06	2.19808e+06	1.65229e+06	2.23983e+06	2.01231e+06	1.60081e+06	1.83508e+06	1.797e+06	1.6621e+06	1.9445e+06	0.536404	6.09335e-05	0.00139343	0.451138	0.000508589	0.00458241
SYT5	sp|O00445|SYT5_HUMAN	Synaptotagmin-5 OS=Homo sapiens OX=9606 GN=SYT5 PE=1 SV=2	53	17	40.41	3.35535e+06	3.63378e+06	3.51573e+06	3.51385e+06	3.64199e+06	3.93901e+06	3.63468e+06	4.22268e+06	4.5331e+06	4.18227e+06	4.32566e+06	4.74855e+06	4.81049e+06	4.71425e+06	4.85677e+06	4.39512e+06	0.309799	6.16623e-05	0.00140665	0.369186	7.11061e-05	0.00139532
SLC38A10	sp|Q9HBR0|S38AA_HUMAN	Putative sodium-coupled neutral amino acid transporter 10 OS=Homo sapiens OX=9606 GN=SLC38A10 PE=1 SV=2	4	3	3.4	58019.9	48858.8	57907.8	58110.7	61107.9	53978.8	54252.2	75382.9	68180.5	75847.2	78348.7	71839.9	64305	76303.2	71932.4	74230.1	0.36803	6.3389e-05	0.00143815	0.407107	0.00011977	0.00186469
PAQR3	sp|Q6TCH7|PAQR3_HUMAN	Progestin and adipoQ receptor family member 3 OS=Homo sapiens OX=9606 GN=PAQR3 PE=1 SV=2	2	2	7.07	27433.4	21160.6	23576.9	30019.8	30698.5	26430.9	26897.2	47947.8	46174.9	39003.4	31597.2	37196.4	41392.7	44318.6	42350	47945.5	0.604877	6.3873e-05	0.00144388	0.762681	2.57426e-05	0.000799104
DST	sp|Q03001|DYST_HUMAN	Dystonin OS=Homo sapiens OX=9606 GN=DST PE=1 SV=4	625	243	32.43	1.85442e+06	1.7011e+06	1.67858e+06	1.88491e+06	1.76646e+06	1.73567e+06	1.61203e+06	1.4157e+06	1.49966e+06	1.45736e+06	1.29574e+06	1.42959e+06	1.39173e+06	1.43726e+06	1.46647e+06	1.40414e+06	-0.304193	6.41451e-05	0.00144828	-0.281703	0.000599822	0.00509433
SLC35E1	sp|Q96K37|S35E1_HUMAN	Solute carrier family 35 member E1 OS=Homo sapiens OX=9606 GN=SLC35E1 PE=1 SV=2	5	5	15.85	80822.2	66953.6	96678.2	89550.1	77632.3	82192.4	90946.8	117082	104627	108154	122011	113920	113488	107073	108382	112553	0.445673	6.44517e-05	0.00145345	0.396876	0.00230004	0.0125693
CPSF6	sp|Q16630|CPSF6_HUMAN	Cleavage and polyadenylation specificity factor subunit 6 OS=Homo sapiens OX=9606 GN=CPSF6 PE=1 SV=2	40	16	23.41	2.43825e+06	2.41035e+06	2.56681e+06	2.53423e+06	2.53477e+06	2.31943e+06	2.6959e+06	2.16651e+06	2.03476e+06	1.97143e+06	2.06614e+06	2.01724e+06	2.11176e+06	2.05971e+06	1.96261e+06	2.0865e+06	-0.277556	6.45806e-05	0.0014546	-0.294998	0.000310853	0.00338166
TPD52L2	sp|O43399|TPD54_HUMAN	Tumor protein D54 OS=Homo sapiens OX=9606 GN=TPD52L2 PE=1 SV=2	49	13	69.42	1.61871e+06	1.34778e+06	1.42943e+06	1.43704e+06	1.36562e+06	1.33758e+06	1.32769e+06	1.77787e+06	1.75276e+06	2.04033e+06	1.88058e+06	1.60781e+06	1.86121e+06	1.90553e+06	1.96607e+06	1.99556e+06	0.36846	6.58509e-05	0.0014761	0.475712	2.19481e-05	0.000736433
RAB43	sp|Q86YS6|RAB43_HUMAN	Ras-related protein Rab-43 OS=Homo sapiens OX=9606 GN=RAB43 PE=1 SV=1	2	2	7.08	103135	81470.4	93005.8	83756.5	90998.5	97598.3	99123.3	169218	126029	129510	178036	163384	107946	120508	127998	117243	0.633026	6.60382e-05	0.00147853	0.398532	0.000412232	0.00405213
UBXN4	sp|Q92575|UBXN4_HUMAN	UBX domain-containing protein 4 OS=Homo sapiens OX=9606 GN=UBXN4 PE=1 SV=2	38	14	20.47	833962	737551	797975	853927	766172	748833	727590	945294	951812	1.02779e+06	1.02615e+06	892389	1.03521e+06	1.0157e+06	978938	1.03901e+06	0.327608	6.67843e-05	0.00149077	0.374928	0.000107271	0.00174756
SMIM18	sp|P0DKX4|SIM18_HUMAN	Small integral membrane protein 18 OS=Homo sapiens OX=9606 GN=SMIM18 PE=4 SV=1	7	2	14.74	1.22431e+06	1.3991e+06	1.16805e+06	1.24749e+06	1.26639e+06	1.43288e+06	1.38768e+06	912875	1.05902e+06	1.01163e+06	1.05421e+06	1.05316e+06	1.03556e+06	1.0933e+06	1.02734e+06	958487	-0.350645	6.83608e-05	0.00152142	-0.343368	0.00097529	0.00701988
SNX30	sp|Q5VWJ9|SNX30_HUMAN	Sorting nexin-30 OS=Homo sapiens OX=9606 GN=SNX30 PE=1 SV=1	87	27	56.06	1.79035e+06	1.6558e+06	1.66418e+06	1.74598e+06	1.73935e+06	1.58205e+06	1.70706e+06	2.16842e+06	2.31792e+06	2.12107e+06	1.82714e+06	2.1751e+06	2.26502e+06	2.8625e+06	2.86557e+06	2.58191e+06	0.334772	6.9333e-05	0.00154123	0.705542	1.13701e-07	2.92774e-05
NEFL	sp|P07196|NFL_HUMAN	Neurofilament light polypeptide OS=Homo sapiens OX=9606 GN=NEFL PE=1 SV=3	2341	63	68.69	8.89284e+07	9.79595e+07	9.36709e+07	8.56484e+07	7.92523e+07	1.07695e+08	9.85448e+07	4.75471e+07	6.39821e+07	7.2365e+07	6.94435e+07	5.5096e+07	6.9633e+07	6.95243e+07	6.40069e+07	7.485e+07	-0.572445	7.08934e-05	0.00157125	-0.419175	0.000894258	0.00661708
RABGAP1	sp|Q9Y3P9|RBGP1_HUMAN	Rab GTPase-activating protein 1 OS=Homo sapiens OX=9606 GN=RABGAP1 PE=1 SV=3	118	36	32.27	1.26161e+06	1.19856e+06	1.23687e+06	1.28184e+06	1.18483e+06	1.20441e+06	1.15188e+06	1.44252e+06	1.52394e+06	1.50371e+06	1.41468e+06	1.38191e+06	1.56181e+06	1.40099e+06	1.43413e+06	1.40456e+06	0.273241	7.15846e-05	0.00158001	0.216275	0.00124648	0.00832884
TMED1	sp|Q13445|TMED1_HUMAN	Transmembrane emp24 domain-containing protein 1 OS=Homo sapiens OX=9606 GN=TMED1 PE=1 SV=1	11	6	19.38	203933	194137	214794	215523	186197	225391	200878	324417	235902	267705	279604	254051	306566	247431	261907	240832	0.428105	7.16776e-05	0.00158113	0.282577	0.00147158	0.00930451
SNX4	sp|O95219|SNX4_HUMAN	Sorting nexin-4 OS=Homo sapiens OX=9606 GN=SNX4 PE=1 SV=1	91	24	58.22	721045	703256	681456	674039	737693	694855	765219	875625	935347	859313	796379	1.02253e+06	923121	1.16237e+06	1.1356e+06	1.02484e+06	0.340099	7.22599e-05	0.00159116	0.638496	5.13242e-07	7.9674e-05
SYP	sp|P08247|SYPH_HUMAN	Synaptophysin OS=Homo sapiens OX=9606 GN=SYP PE=1 SV=3	69	6	12.14	7.33564e+06	8.23012e+06	7.87995e+06	1.05929e+07	6.94045e+06	9.36803e+06	7.43533e+06	1.09148e+07	1.3084e+07	1.18935e+07	1.32327e+07	1.08526e+07	1.57301e+07	1.46438e+07	1.68512e+07	1.47037e+07	0.614362	7.25664e-05	0.00159324	0.910813	1.60327e-05	0.000609107
PSMD10	sp|O75832|PSD10_HUMAN	26S proteasome non-ATPase regulatory subunit 10 OS=Homo sapiens OX=9606 GN=PSMD10 PE=1 SV=1	32	11	39.82	2.65238e+06	2.86145e+06	2.39113e+06	3.10496e+06	2.67186e+06	2.70406e+06	2.63132e+06	1.92999e+06	2.29926e+06	1.83899e+06	1.9887e+06	1.96047e+06	2.29849e+06	2.21726e+06	2.23834e+06	2.15682e+06	-0.4058	7.26243e-05	0.00159324	-0.297827	0.00189881	0.0110171
SLC9A7	sp|Q96T83|SL9A7_HUMAN	Sodium/hydrogen exchanger 7 OS=Homo sapiens OX=9606 GN=SLC9A7 PE=1 SV=1	16	6	6.21	605349	604230	633156	699301	575087	661638	598478	757262	772422	855772	863869	715413	860615	832116	828561	872575	0.361948	7.26521e-05	0.00159324	0.435777	4.17424e-05	0.00103216
SCCPDH	sp|Q8NBX0|SCPDL_HUMAN	Saccharopine dehydrogenase-like oxidoreductase OS=Homo sapiens OX=9606 GN=SCCPDH PE=1 SV=1	82	15	34.27	3.26161e+06	3.86793e+06	3.60941e+06	3.73951e+06	3.41659e+06	3.93812e+06	3.66305e+06	4.23075e+06	4.9841e+06	4.42512e+06	4.46428e+06	4.65777e+06	5.1373e+06	5.36407e+06	5.50417e+06	4.96404e+06	0.351716	7.36485e-05	0.00161319	0.536333	9.16841e-06	0.000435843
MYT1	sp|Q01538|MYT1_HUMAN	Myelin transcription factor 1 OS=Homo sapiens OX=9606 GN=MYT1 PE=1 SV=2	1	1	1.16	65804.8	51801	52934.3	54597.8	70118	45394.8	60686.8	41901.8	35515.4	39696	32158.6	41461.1	40920.9	46619.7	42984.5	37157.2	-0.56304	7.41186e-05	0.00162099	-0.432615	0.00661919	0.0263612
FAM117B	sp|Q6P1L5|F117B_HUMAN	Protein FAM117B OS=Homo sapiens OX=9606 GN=FAM117B PE=1 SV=2	10	8	18.17	335894	328001	317327	386479	382972	316251	330250	263154	273929	252009	246677	292863	264013	280339	276222	264624	-0.365312	7.41343e-05	0.00162099	-0.319105	0.00158222	0.00972144
DIPK1B	sp|Q5VUD6|DIK1B_HUMAN	Divergent protein kinase domain 1B OS=Homo sapiens OX=9606 GN=DIPK1B PE=1 SV=3	7	5	11.14	238541	184315	231732	214228	185431	209807	207511	347192	272626	285581	286349	255328	279465	240872	224519	251585	0.452347	7.43805e-05	0.00162258	0.189504	0.0546446	0.123736
UHRF1BP1	sp|Q6BDS2|URFB1_HUMAN	UHRF1-binding protein 1 OS=Homo sapiens OX=9606 GN=UHRF1BP1 PE=1 SV=1	39	22	17.85	345530	347825	347237	377275	356313	375011	354493	406468	437907	421404	439337	434930	488670	463822	493538	441673	0.291198	7.47438e-05	0.00162681	0.382111	2.63331e-05	0.000810176
RABEP2	sp|Q9H5N1|RABE2_HUMAN	Rab GTPase-binding effector protein 2 OS=Homo sapiens OX=9606 GN=RABEP2 PE=1 SV=2	32	18	33.39	527705	542362	542719	520076	537312	557051	580473	617059	674957	677240	840618	732525	682753	729618	721732	718645	0.366587	7.47485e-05	0.00162681	0.411954	4.97329e-06	0.0002944
CLTB	sp|P09497|CLCB_HUMAN	Clathrin light chain B OS=Homo sapiens OX=9606 GN=CLTB PE=1 SV=1	106	12	36.68	7.936e+06	6.9642e+06	7.52088e+06	7.68054e+06	7.28164e+06	6.63688e+06	6.7775e+06	9.83153e+06	8.95403e+06	1.0006e+07	1.07136e+07	8.69603e+06	8.4852e+06	9.03774e+06	9.34972e+06	9.44038e+06	0.378332	7.5213e-05	0.00163226	0.356672	0.000212537	0.00266827
CADM3	sp|Q8N126|CADM3_HUMAN	Cell adhesion molecule 3 OS=Homo sapiens OX=9606 GN=CADM3 PE=1 SV=1	94	12	35.93	5.79799e+06	5.15972e+06	4.83159e+06	5.95422e+06	5.01327e+06	5.36454e+06	4.53751e+06	3.74616e+06	4.11112e+06	4.25528e+06	3.91258e+06	3.77915e+06	4.21141e+06	3.69593e+06	3.85831e+06	3.69957e+06	-0.383796	7.52168e-05	0.00163226	-0.47582	0.000153895	0.00218419
LIX1L	sp|Q8IVB5|LIX1L_HUMAN	LIX1-like protein OS=Homo sapiens OX=9606 GN=LIX1L PE=2 SV=1	5	3	7.42	242583	189247	190136	162932	222458	176302	218570	153939	121219	143284	120457	149148	109477	130498	110850	99900.5	-0.590836	7.55351e-05	0.00163726	-0.812896	5.52683e-05	0.00121701
BZW2	sp|Q9Y6E2|BZW2_HUMAN	Basic leucine zipper and W2 domain-containing protein 2 OS=Homo sapiens OX=9606 GN=BZW2 PE=1 SV=1	85	23	43.91	1.77966e+06	1.58377e+06	1.56408e+06	1.79371e+06	1.83596e+06	1.46826e+06	1.63709e+06	1.39361e+06	1.32829e+06	1.2193e+06	1.09859e+06	1.25454e+06	1.32024e+06	1.28874e+06	1.18154e+06	1.20982e+06	-0.392464	7.65944e-05	0.00164785	-0.43834	0.000152569	0.00217444
CLCN3	sp|P51790|CLCN3_HUMAN	H(+)/Cl(-) exchange transporter 3 OS=Homo sapiens OX=9606 GN=CLCN3 PE=1 SV=2	42	16	17.73	870159	924144	957880	911932	805452	975285	971109	1.10855e+06	1.08562e+06	1.16603e+06	1.2923e+06	1.11087e+06	1.1978e+06	1.14387e+06	1.19935e+06	1.15922e+06	0.340386	7.65961e-05	0.00164785	0.351696	0.000280518	0.00319669
PIGO	sp|Q8TEQ8|PIGO_HUMAN	GPI ethanolamine phosphate transferase 3 OS=Homo sapiens OX=9606 GN=PIGO PE=1 SV=3	6	5	4.78	69080.3	77050	75361.5	73959.6	67881.7	83998.7	73001.9	115043	96117.7	91237.6	92979.2	88722.2	109851	103461	99147.8	97258.3	0.409518	7.78487e-05	0.00166862	0.429953	6.54111e-05	0.00133989
VCPKMT	sp|Q9H867|MT21D_HUMAN	Protein-lysine methyltransferase METTL21D OS=Homo sapiens OX=9606 GN=VCPKMT PE=1 SV=2	5	3	14.85	68055.9	67695.3	62724.2	62983.3	66871.3	73011.4	74083.1	53052.4	49154.4	56002.6	54678.1	57415.7	55883.9	59689.6	55040.1	58676.8	-0.320357	7.78739e-05	0.00166862	-0.230953	0.00506384	0.0217108
ARID3B	sp|Q8IVW6|ARI3B_HUMAN	AT-rich interactive domain-containing protein 3B OS=Homo sapiens OX=9606 GN=ARID3B PE=1 SV=2	7	6	14.62	459409	486658	372388	423264	557790	452184	495179	293424	328646	243884	235143	385035	305263	354240	345537	289414	-0.646279	8.14135e-05	0.00173552	-0.488094	0.00133701	0.00875841
G3BP2	sp|Q9UN86|G3BP2_HUMAN	Ras GTPase-activating protein-binding protein 2 OS=Homo sapiens OX=9606 GN=G3BP2 PE=1 SV=2	96	22	40.66	3.56668e+06	3.52383e+06	3.62335e+06	3.5365e+06	3.8316e+06	3.40281e+06	3.72045e+06	2.99207e+06	3.14702e+06	2.87327e+06	2.84438e+06	3.13372e+06	2.98159e+06	3.18378e+06	3.04022e+06	3.4019e+06	-0.265711	8.16217e-05	0.00173897	-0.166941	0.0125242	0.0417683
ATP6AP1	sp|Q15904|VAS1_HUMAN	V-type proton ATPase subunit S1 OS=Homo sapiens OX=9606 GN=ATP6AP1 PE=1 SV=2	47	14	30.64	1.48809e+06	1.56112e+06	1.6793e+06	1.75674e+06	1.43777e+06	1.71859e+06	1.65139e+06	2.02252e+06	2.00519e+06	1.89077e+06	2.49937e+06	2.13511e+06	2.31566e+06	2.0737e+06	2.37722e+06	2.08447e+06	0.407853	8.17418e-05	0.00174054	0.433883	0.00016801	0.0023171
RDH14	sp|Q9HBH5|RDH14_HUMAN	Retinol dehydrogenase 14 OS=Homo sapiens OX=9606 GN=RDH14 PE=1 SV=1	32	11	33.63	562954	565187	647729	538207	534445	562670	601438	795078	669164	735558	902315	833078	683953	652944	613354	622609	0.420088	8.28259e-05	0.00175862	0.13771	0.061967	0.135574
POMK	sp|Q9H5K3|SG196_HUMAN	Protein O-mannose kinase OS=Homo sapiens OX=9606 GN=POMK PE=1 SV=1	31	11	26.86	228340	255176	256412	262962	245197	267759	261138	331169	326172	279991	302966	332849	343224	284178	307071	267172	0.329718	8.47958e-05	0.00179433	0.172136	0.0226332	0.0642991
FAM171A1	sp|Q5VUB5|F1711_HUMAN	Protein FAM171A1 OS=Homo sapiens OX=9606 GN=FAM171A1 PE=1 SV=1	41	21	31.01	491294	473247	471948	469814	456855	487750	477244	367107	383067	438647	402993	384880	380001	404758	391203	397748	-0.277592	8.5074e-05	0.00179717	-0.256651	0.000164216	0.00228899
VPS26B	sp|Q4G0F5|VP26B_HUMAN	Vacuolar protein sorting-associated protein 26B OS=Homo sapiens OX=9606 GN=VPS26B PE=1 SV=2	84	19	45.24	2.68211e+06	2.51512e+06	2.58988e+06	2.72056e+06	2.49464e+06	2.4932e+06	2.53007e+06	3.01107e+06	3.08603e+06	3.30683e+06	3.96456e+06	3.19402e+06	3.19412e+06	3.26049e+06	3.28831e+06	3.25277e+06	0.349412	8.5527e-05	0.00180572	0.344207	2.46294e-05	0.000783534
ACBD3	sp|Q9H3P7|GCP60_HUMAN	Golgi resident protein GCP60 OS=Homo sapiens OX=9606 GN=ACBD3 PE=1 SV=4	34	15	32.58	472223	401012	448739	443471	438142	411866	426732	553031	522731	526187	572459	489757	546201	533397	500357	574927	0.300126	8.63082e-05	0.00181504	0.302695	0.000754438	0.00594712
SFT2D2	sp|O95562|SFT2B_HUMAN	Vesicle transport protein SFT2B OS=Homo sapiens OX=9606 GN=SFT2D2 PE=1 SV=1	1	1	6.25	179444	188341	195272	161522	158596	171707	175053	259721	276853	231389	354583	320993	201928	152003	208184	175016	0.620219	8.7091e-05	0.00182842	0.0135506	0.891679	0.930452
EDC3	sp|Q96F86|EDC3_HUMAN	Enhancer of mRNA-decapping protein 3 OS=Homo sapiens OX=9606 GN=EDC3 PE=1 SV=1	22	11	28.54	212639	227089	223241	213272	237880	219761	244139	184840	191141	166641	155996	192627	179974	217287	213593	214059	-0.33885	8.74464e-05	0.00183177	-0.0668179	0.264971	0.398181
RAB21	sp|Q9UL25|RAB21_HUMAN	Ras-related protein Rab-21 OS=Homo sapiens OX=9606 GN=RAB21 PE=1 SV=3	62	12	35.56	4.4326e+06	4.46664e+06	4.6077e+06	4.09949e+06	4.39996e+06	4.39572e+06	4.49524e+06	5.33077e+06	5.16866e+06	5.25292e+06	5.69072e+06	5.58665e+06	4.94713e+06	5.61792e+06	5.70112e+06	5.32597e+06	0.271147	8.91503e-05	0.00185397	0.330181	5.50223e-05	0.00121559
FUBP1	sp|Q96AE4|FUBP1_HUMAN	Far upstream element-binding protein 1 OS=Homo sapiens OX=9606 GN=FUBP1 PE=1 SV=3	144	33	46.74	9.37583e+06	8.0554e+06	8.21545e+06	9.2892e+06	9.2346e+06	7.49924e+06	8.5438e+06	6.98293e+06	6.71119e+06	6.4591e+06	6.91119e+06	6.56155e+06	7.12148e+06	6.69036e+06	6.33803e+06	7.04348e+06	-0.337396	8.92349e-05	0.0018547	-0.359407	0.000869269	0.00653034
TMEM222	sp|Q9H0R3|TM222_HUMAN	Transmembrane protein 222 OS=Homo sapiens OX=9606 GN=TMEM222 PE=1 SV=2	7	3	28.85	133498	134941	130322	135496	140107	128894	126732	144010	170637	169466	185985	158467	173390	162726	155154	153775	0.326108	8.95641e-05	0.00185947	0.243183	0.000536923	0.00472755
SLC30A5	sp|Q8TAD4|ZNT5_HUMAN	Zinc transporter 5 OS=Homo sapiens OX=9606 GN=SLC30A5 PE=1 SV=1	9	5	9.15	125185	101182	139338	114404	102958	109453	104905	220810	150285	183003	174893	142686	153376	147126	142673	156870	0.577147	8.98789e-05	0.00186291	0.393801	0.00216448	0.0120395
NA	cu|DSTYK_C641R|snp	DSTYK|uc001hbw.3|C641R|chr1:205130413-205130413.A_G	1	1	14.75	29932.8	27601.9	31630.3	34790.5	30713.2	25952.6	24787.2	50482.4	38069	38828	36400	41800.2	45962.2	38719.8	40490.6	38480.9	0.513828	9.04475e-05	0.00187366	0.427198	0.00119222	0.00808323
SNX11	sp|Q9Y5W9|SNX11_HUMAN	Sorting nexin-11 OS=Homo sapiens OX=9606 GN=SNX11 PE=1 SV=2	8	5	24.07	216922	226808	201237	232163	195497	233979	200437	163508	179626	164206	152736	173225	181613	135666	155621	138787	-0.34703	9.10296e-05	0.00188155	-0.585776	1.12716e-05	0.000487746
PIN4	sp|Q9Y237|PIN4_HUMAN	Peptidyl-prolyl cis-trans isomerase NIMA-interacting 4 OS=Homo sapiens OX=9606 GN=PIN4 PE=1 SV=1	15	4	30.53	328786	346868	315332	304011	354824	355116	375782	227335	284558	225187	257199	292211	250651	253329	247984	240396	-0.412506	9.17818e-05	0.00189291	-0.456988	4.7245e-05	0.00110402
TMCO1	sp|Q9UM00|TMCO1_HUMAN	Calcium load-activated calcium channel OS=Homo sapiens OX=9606 GN=TMCO1 PE=1 SV=2	22	6	23.01	974583	859341	921355	902072	867468	859208	922471	1.4074e+06	1.07496e+06	1.12315e+06	1.3498e+06	1.24131e+06	1.03286e+06	997633	958959	1.00647e+06	0.411235	9.27098e-05	0.00190784	0.133687	0.0337957	0.0861341
IGF2BP2	sp|Q9Y6M1|IF2B2_HUMAN	Insulin-like growth factor 2 mRNA-binding protein 2 OS=Homo sapiens OX=9606 GN=IGF2BP2 PE=1 SV=2	114	26	46.41	2.89866e+06	3.13405e+06	3.10766e+06	2.81993e+06	3.46648e+06	3.1905e+06	3.449e+06	2.53507e+06	2.17784e+06	1.56071e+06	1.19504e+06	1.80975e+06	2.13889e+06	2.65871e+06	2.79718e+06	2.32912e+06	-0.766479	9.35863e-05	0.00191954	-0.281124	0.00585845	0.0241251
CRELD2	sp|Q6UXH1|CREL2_HUMAN	Protein disulfide isomerase CRELD2 OS=Homo sapiens OX=9606 GN=CRELD2 PE=1 SV=1	5	3	5.1	184963	190763	186885	211482	195125	198838	200589	219044	256946	252922	326098	250831	295333	275394	259306	270985	0.438299	9.41394e-05	0.00192246	0.458797	5.2867e-06	0.000303036
SEC22A	sp|Q96IW7|SC22A_HUMAN	Vesicle-trafficking protein SEC22a OS=Homo sapiens OX=9606 GN=SEC22A PE=1 SV=1	2	1	3.26	44938.6	30710.1	35054.7	34621.2	37287.6	33606.9	33781.4	56141.9	48426	44008.3	51298.3	51794.6	44173.2	44371.8	50465.9	51740.3	0.46888	9.5965e-05	0.00194563	0.458041	0.00110849	0.00768404
ORMDL3	sp|Q8N138|ORML3_HUMAN	ORM1-like protein 3 OS=Homo sapiens OX=9606 GN=ORMDL3 PE=1 SV=1	8	2	11.76	441785	346699	443786	433379	343419	357789	363425	615654	510797	615195	690523	484956	502044	402152	391701	469687	0.543461	9.60247e-05	0.00194563	0.11498	0.304044	0.440018
YBX1	sp|P67809|YBOX1_HUMAN	Y-box-binding protein 1 OS=Homo sapiens OX=9606 GN=YBX1 PE=1 SV=3	102	16	49.38	4.87492e+06	4.46485e+06	4.88e+06	4.91784e+06	5.11492e+06	4.46025e+06	5.11945e+06	3.62766e+06	3.88061e+06	3.51989e+06	3.9579e+06	4.17378e+06	4.10898e+06	3.91069e+06	3.65565e+06	4.0866e+06	-0.31834	9.60887e-05	0.00194563	-0.314809	0.000484864	0.00446351
CLCN4	sp|P51793|CLCN4_HUMAN	H(+)/Cl(-) exchange transporter 4 OS=Homo sapiens OX=9606 GN=CLCN4 PE=1 SV=2	32	17	26.58	1.37753e+06	1.49157e+06	1.43449e+06	1.53905e+06	1.42706e+06	1.57446e+06	1.54541e+06	1.6346e+06	1.87033e+06	1.76069e+06	2.01908e+06	1.90321e+06	1.94212e+06	1.62964e+06	1.90798e+06	1.65601e+06	0.319825	9.6208e-05	0.00194563	0.219902	0.00725694	0.028149
RTN4RL2	sp|Q86UN3|R4RL2_HUMAN	Reticulon-4 receptor-like 2 OS=Homo sapiens OX=9606 GN=RTN4RL2 PE=1 SV=1	16	4	8.57	633399	548452	606749	549403	528749	583513	635065	433989	455387	494094	486272	476549	426476	359038	409983	355810	-0.335605	9.62624e-05	0.00194563	-0.638069	5.08676e-06	0.000298358
MAPK8IP1	sp|Q9UQF2|JIP1_HUMAN	C-Jun-amino-terminal kinase-interacting protein 1 OS=Homo sapiens OX=9606 GN=MAPK8IP1 PE=1 SV=1	12	7	10.83	185190	236543	200598	178552	216561	243467	243955	261001	317297	275121	321795	358454	308754	385165	410613	335166	0.516885	9.73925e-05	0.00196317	0.815537	2.14664e-05	0.000728525
N6AMT1	sp|Q9Y5N5|N6MT1_HUMAN	Methyltransferase N6AMT1 OS=Homo sapiens OX=9606 GN=N6AMT1 PE=1 SV=4	13	6	39.72	135595	177661	151145	143506	161942	182233	174389	102978	129664	99293.8	90828.3	124364	121868	132432	124085	116185	-0.533771	0.000100089	0.00201211	-0.367433	0.00340401	0.0163752
B4GAT1	sp|O43505|B4GA1_HUMAN	Beta-1,4-glucuronyltransferase 1 OS=Homo sapiens OX=9606 GN=B4GAT1 PE=1 SV=1	18	9	32.29	320637	462262	378097	361065	345023	467537	423863	577650	591068	494178	506119	588991	645978	691042	743246	643215	0.532812	0.000100292	0.00201402	0.824157	3.15953e-05	0.000890184
STX6	sp|O43752|STX6_HUMAN	Syntaxin-6 OS=Homo sapiens OX=9606 GN=STX6 PE=1 SV=1	20	9	36.86	243647	273686	287913	269593	266631	282874	296400	324372	359418	348571	449312	413216	334325	385444	395631	374154	0.429684	0.000100479	0.00201669	0.491017	1.09595e-05	0.000481645
CNIH2	sp|Q6PI25|CNIH2_HUMAN	Protein cornichon homolog 2 OS=Homo sapiens OX=9606 GN=CNIH2 PE=1 SV=1	1	1	6.25	86839.3	80177.4	82043.4	127497	76903.7	85104.2	77742.5	146261	132948	124891	112615	127857	153664	137278	118754	128725	0.608895	0.000101383	0.00203266	0.561056	0.00217777	0.0120848
RP2	sp|O75695|XRP2_HUMAN	Protein XRP2 OS=Homo sapiens OX=9606 GN=RP2 PE=1 SV=4	15	8	17.14	939795	996272	870089	1.01744e+06	1.01238e+06	928037	994356	783006	815768	760336	697324	847125	743641	889466	846480	743211	-0.318748	0.000101732	0.00203716	-0.226491	0.0092104	0.033552
ADD2	sp|P35612|ADDB_HUMAN	Beta-adducin OS=Homo sapiens OX=9606 GN=ADD2 PE=1 SV=3	275	51	55.23	1.16128e+07	1.14499e+07	1.09117e+07	1.15574e+07	1.12136e+07	1.11768e+07	1.06057e+07	8.4571e+06	9.76602e+06	9.68822e+06	7.7296e+06	9.10674e+06	9.19534e+06	9.12797e+06	9.28368e+06	8.6778e+06	-0.323388	0.000101764	0.00203716	-0.313014	6.93432e-05	0.0013792
ZNF536	sp|O15090|ZN536_HUMAN	Zinc finger protein 536 OS=Homo sapiens OX=9606 GN=ZNF536 PE=1 SV=3	3	3	2.46	53873.6	56850.8	47512.2	48917.1	57348	53087	54602.2	40902.3	43932.1	44799.6	40940.8	44285.3	42453.6	39661.8	41652.3	37455.5	-0.307961	0.000101771	0.00203716	-0.423719	0.000102141	0.00171436
WDR11	sp|Q9BZH6|WDR11_HUMAN	WD repeat-containing protein 11 OS=Homo sapiens OX=9606 GN=WDR11 PE=1 SV=1	33	18	15.44	1.11431e+06	1.15823e+06	1.25912e+06	1.09084e+06	1.2017e+06	1.15711e+06	1.19759e+06	1.56753e+06	1.46768e+06	1.41296e+06	1.26973e+06	1.50295e+06	1.49689e+06	1.4795e+06	1.50553e+06	1.47557e+06	0.312746	0.000101836	0.00203737	0.349123	5.94454e-05	0.00126047
OBSCN	sp|Q5VST9|OBSCN_HUMAN	Obscurin OS=Homo sapiens OX=9606 GN=OBSCN PE=1 SV=3	2	2	0.33	26716.1	25558.2	25209.6	23208.3	25015.3	28234.5	21885.9	16378.3	19279.2	18996.5	18828.1	20022.2	21463.8	22682.3	22322.6	20347.3	-0.390847	0.000102731	0.00204653	-0.202703	0.0270856	0.0730324
OBSCN	sp|Q5VST9|OBSCN_HUMAN	Obscurin OS=Homo sapiens OX=9606 GN=OBSCN PE=1 SV=3	2	2	0.33	26716.1	25558.2	25209.6	23208.3	25015.3	28234.5	21885.9	16378.3	19279.2	18996.5	18828.1	20022.2	21463.8	22682.3	22322.6	20347.3	-0.390847	0.000102731	0.00204653	-0.202703	0.0270856	0.0730324
TPRG1L	sp|Q5T0D9|TPRGL_HUMAN	Tumor protein p63-regulated gene 1-like protein OS=Homo sapiens OX=9606 GN=TPRG1L PE=1 SV=1	19	8	37.13	274058	318690	320407	263934	324235	316352	339880	405879	407060	376011	452513	455224	363521	498379	539599	491999	0.411991	0.000103762	0.00206081	0.730646	3.41228e-06	0.000227154
HSPA5	sp|P11021|BIP_HUMAN	Endoplasmic reticulum chaperone BiP OS=Homo sapiens OX=9606 GN=HSPA5 PE=1 SV=2	607	52	58.41	3.9832e+07	3.63968e+07	4.33896e+07	3.85799e+07	3.92106e+07	4.21472e+07	4.00147e+07	5.54674e+07	4.65194e+07	5.12724e+07	5.39508e+07	4.4676e+07	5.29353e+07	4.82304e+07	4.77929e+07	5.13153e+07	0.344769	0.000103835	0.00206081	0.299641	0.000536666	0.00472755
PGM2L1	sp|Q6PCE3|PGM2L_HUMAN	Glucose 1,6-bisphosphate synthase OS=Homo sapiens OX=9606 GN=PGM2L1 PE=1 SV=3	176	29	36.17	1.32177e+07	1.38467e+07	1.20842e+07	1.50055e+07	1.31365e+07	1.36453e+07	1.33425e+07	8.30029e+06	1.15031e+07	8.29247e+06	8.3252e+06	1.014e+07	1.13564e+07	1.18671e+07	1.26138e+07	1.10094e+07	-0.493242	0.000104418	0.00206223	-0.186713	0.0221567	0.0633136
HID1	sp|Q8IV36|HID1_HUMAN	Protein HID1 OS=Homo sapiens OX=9606 GN=HID1 PE=1 SV=1	38	14	20.56	444867	445192	449347	444243	443945	459677	492163	518472	604903	502342	575649	593193	620705	643889	657618	645217	0.322094	0.000104512	0.00206223	0.515504	6.61425e-07	9.05632e-05
NBAS	sp|A2RRP1|NBAS_HUMAN	Neuroblastoma-amplified sequence OS=Homo sapiens OX=9606 GN=NBAS PE=1 SV=2	91	45	21.85	398815	387391	414765	407504	378430	398230	394951	460209	457328	464304	503005	479494	458633	464206	462016	467743	0.244204	0.000107137	0.00210958	0.227009	0.000561724	0.00488726
FTO	sp|Q9C0B1|FTO_HUMAN	Alpha-ketoglutarate-dependent dioxygenase FTO OS=Homo sapiens OX=9606 GN=FTO PE=1 SV=3	36	14	30.69	735935	623923	672644	681536	720093	584743	729918	589971	539064	497465	464996	504474	530554	535369	527378	518476	-0.380082	0.000108227	0.00212099	-0.359731	0.000688294	0.00558457
NENF	sp|Q9UMX5|NENF_HUMAN	Neudesin OS=Homo sapiens OX=9606 GN=NENF PE=1 SV=1	26	7	48.84	513655	460279	505014	413728	449549	506839	454032	653182	586457	751933	1.0529e+06	721205	630487	630442	552646	759397	0.611103	0.000109689	0.0021365	0.448079	0.000964962	0.00697876
PA2G4	sp|Q9UQ80|PA2G4_HUMAN	Proliferation-associated protein 2G4 OS=Homo sapiens OX=9606 GN=PA2G4 PE=1 SV=3	128	27	50	3.72454e+06	3.55816e+06	3.60349e+06	3.42514e+06	3.67274e+06	3.50964e+06	3.60269e+06	3.30673e+06	2.97979e+06	2.7744e+06	2.49434e+06	2.78367e+06	2.89374e+06	2.90542e+06	2.81618e+06	3.07096e+06	-0.324677	0.000109703	0.0021365	-0.291179	0.000120943	0.00186895
FBXL20	sp|Q96IG2|FXL20_HUMAN	F-box/LRR-repeat protein 20 OS=Homo sapiens OX=9606 GN=FBXL20 PE=1 SV=2	5	3	6.65	476152	437492	443343	430839	434782	456459	397015	623053	519914	575972	684496	529368	524194	485096	475319	492867	0.385094	0.000110434	0.00214404	0.142376	0.0348955	0.0880562
LLPH	sp|Q9BRT6|LLPH_HUMAN	Protein LLP homolog OS=Homo sapiens OX=9606 GN=LLPH PE=1 SV=1	4	2	23.26	32899.2	29393.8	35449.3	29058.3	31886	30172.6	32005	23598.1	26358.6	23954.6	26250.3	26494.7	25565.3	25102.7	26116.3	26752.6	-0.313098	0.00011135	0.00215804	-0.277186	0.00186901	0.010917
LPGAT1	sp|Q92604|LGAT1_HUMAN	Acyl-CoA:lysophosphatidylglycerol acyltransferase 1 OS=Homo sapiens OX=9606 GN=LPGAT1 PE=1 SV=1	20	8	21.08	327785	376117	361000	399703	338014	394552	351962	426675	532770	446222	464566	485133	591411	543526	563975	514967	0.426057	0.00011208	0.00217035	0.573071	8.04075e-06	0.000406514
RAB4B	sp|P61018|RAB4B_HUMAN	Ras-related protein Rab-4B OS=Homo sapiens OX=9606 GN=RAB4B PE=1 SV=1	28	11	54.46	1.51994e+06	1.5023e+06	1.42912e+06	1.4914e+06	1.52628e+06	1.46e+06	1.4797e+06	1.81224e+06	1.7735e+06	1.7886e+06	2.2561e+06	1.99994e+06	1.71166e+06	1.87255e+06	1.92519e+06	1.84278e+06	0.340027	0.000112902	0.00218289	0.338591	1.48521e-05	0.000583049
UBTD2	sp|Q8WUN7|UBTD2_HUMAN	Ubiquitin domain-containing protein 2 OS=Homo sapiens OX=9606 GN=UBTD2 PE=1 SV=2	19	8	29.49	658916	518657	570017	618019	561523	528192	517495	410848	470348	483370	406213	397174	428587	465640	484427	433414	-0.389845	0.000113865	0.00219583	-0.295608	0.00487456	0.0211097
ASNS	sp|P08243|ASNS_HUMAN	Asparagine synthetase [glutamine-hydrolyzing] OS=Homo sapiens OX=9606 GN=ASNS PE=1 SV=4	80	23	35.83	1.3374e+06	1.42429e+06	1.44694e+06	1.34205e+06	1.57729e+06	1.38985e+06	1.53275e+06	1.12265e+06	1.18139e+06	902290	703502	1.0384e+06	1.02019e+06	1.16476e+06	1.05651e+06	1.12178e+06	-0.546894	0.000114364	0.00220146	-0.364332	0.000192189	0.00251178
TGFBRAP1	sp|Q8WUH2|TGFA1_HUMAN	Transforming growth factor-beta receptor-associated protein 1 OS=Homo sapiens OX=9606 GN=TGFBRAP1 PE=1 SV=1	38	18	23.26	670636	687697	709563	664217	685637	666813	674400	776084	792044	823301	783170	779167	815575	845656	845967	832588	0.225492	0.000114392	0.00220146	0.307869	2.96318e-05	0.000861014
KIF23	sp|Q02241|KIF23_HUMAN	Kinesin-like protein KIF23 OS=Homo sapiens OX=9606 GN=KIF23 PE=1 SV=3	3	2	1.46	123546	106885	118037	117910	124320	112193	103197	163307	135145	146772	144520	138744	140702	120240	143619	147266	0.331504	0.00011526	0.00221074	0.248367	0.0117542	0.0399734
HSPA13	sp|P48723|HSP13_HUMAN	Heat shock 70 kDa protein 13 OS=Homo sapiens OX=9606 GN=HSPA13 PE=1 SV=1	50	19	29.72	931909	969192	1.03795e+06	1.12299e+06	1.08448e+06	1.07035e+06	1.0477e+06	1.31551e+06	1.29558e+06	1.17729e+06	1.22423e+06	1.33201e+06	1.37721e+06	1.37581e+06	1.40124e+06	1.27644e+06	0.311055	0.000116157	0.00222285	0.382109	0.000149319	0.0021379
NA	cu|LSS_R164Q|snp	LSS|uc011afv.1|R164Q|chr21:47641794-47641794.C_T	10	2	47.54	210893	229648	183887	219834	200702	214208	204557	237714	295485	260294	291268	292620	249232	225039	225908	199250	0.372447	0.000116566	0.00222954	0.0523901	0.492961	0.624427
SEC22B	sp|O75396|SC22B_HUMAN	Vesicle-trafficking protein SEC22b OS=Homo sapiens OX=9606 GN=SEC22B PE=1 SV=4	69	12	48.37	2.89044e+06	2.39788e+06	2.71707e+06	2.44594e+06	2.45451e+06	2.39692e+06	2.49454e+06	3.49238e+06	3.0175e+06	3.97926e+06	3.60209e+06	3.14897e+06	3.00448e+06	3.28134e+06	2.95177e+06	3.51164e+06	0.403832	0.00011726	0.00224166	0.353021	0.000838935	0.00639514
CLTA	sp|P09496|CLCA_HUMAN	Clathrin light chain A OS=Homo sapiens OX=9606 GN=CLTA PE=1 SV=1	77	10	22.98	8.83579e+06	9.33968e+06	9.18103e+06	1.02082e+07	8.93663e+06	9.67148e+06	9.01119e+06	1.02855e+07	1.19056e+07	1.13501e+07	1.23407e+07	1.10617e+07	1.25327e+07	1.29049e+07	1.39327e+07	1.24937e+07	0.312743	0.000117675	0.00224501	0.493662	6.62486e-06	0.000352501
TCEAL4	sp|Q96EI5|TCAL4_HUMAN	Transcription elongation factor A protein-like 4 OS=Homo sapiens OX=9606 GN=TCEAL4 PE=1 SV=2	10	4	17.67	167766	172993	163961	174205	206586	168936	192750	133430	138364	107853	130878	142843	147489	134548	133546	131038	-0.419273	0.000118606	0.00225931	-0.416937	0.00019035	0.00249457
CLCN6	sp|P51797|CLCN6_HUMAN	Chloride transport protein 6 OS=Homo sapiens OX=9606 GN=CLCN6 PE=1 SV=2	49	17	20.83	385131	384220	379911	372423	361509	407358	397431	435201	445801	458315	478925	455725	459542	402709	433568	391324	0.246965	0.000118744	0.00225964	0.0913216	0.128116	0.232855
AMIGO1	sp|Q86WK6|AMGO1_HUMAN	Amphoterin-induced protein 1 OS=Homo sapiens OX=9606 GN=AMIGO1 PE=1 SV=1	9	5	10.34	245839	259931	242162	220252	236864	263965	253630	199689	197751	217286	196112	193269	204397	190807	182610	188840	-0.287756	0.000118925	0.00226193	-0.390859	6.76255e-05	0.00135585
SLC30A6	sp|Q6NXT4|ZNT6_HUMAN	Zinc transporter 6 OS=Homo sapiens OX=9606 GN=SLC30A6 PE=1 SV=2	4	3	8.46	131976	104248	144851	113105	118469	115667	118373	216504	151259	190526	201348	153976	151507	145788	137404	157948	0.545004	0.000120774	0.00228203	0.286722	0.0118479	0.0402155
SV2B	sp|Q7L1I2|SV2B_HUMAN	Synaptic vesicle glycoprotein 2B OS=Homo sapiens OX=9606 GN=SV2B PE=1 SV=1	26	11	10.54	812536	1.14774e+06	1.04121e+06	1.14738e+06	936567	1.45492e+06	1.0694e+06	1.28242e+06	2.2287e+06	1.5753e+06	2.3538e+06	1.99e+06	2.55202e+06	1.81929e+06	2.89741e+06	1.97115e+06	0.858478	0.000121131	0.00228645	1.02585	0.00013217	0.00197159
SCN9A	sp|Q15858|SCN9A_HUMAN	Sodium channel protein type 9 subunit alpha OS=Homo sapiens OX=9606 GN=SCN9A PE=1 SV=3	33	20	10.21	888387	957633	829762	907658	788785	1.03976e+06	826328	575954	713883	737853	654115	634059	710510	614810	628953	649071	-0.408672	0.000121728	0.00228801	-0.492848	0.000106751	0.00174756
GBA2	sp|Q9HCG7|GBA2_HUMAN	Non-lysosomal glucosylceramidase OS=Homo sapiens OX=9606 GN=GBA2 PE=1 SV=2	31	16	18.88	682726	791985	771914	773947	720810	813009	839533	869324	1.01734e+06	908577	1.07788e+06	993937	1.03138e+06	1.00354e+06	1.07804e+06	926589	0.350489	0.000121823	0.00228801	0.380249	0.00035879	0.00370495
PALM	sp|O75781|PALM_HUMAN	Paralemmin-1 OS=Homo sapiens OX=9606 GN=PALM PE=1 SV=2	199	29	52.45	1.17269e+07	1.0727e+07	9.82671e+06	1.20862e+07	1.03219e+07	1.09505e+07	9.52954e+06	7.59468e+06	8.85225e+06	8.94861e+06	7.50593e+06	7.90028e+06	8.7793e+06	7.92587e+06	8.53407e+06	7.72717e+06	-0.377192	0.000122485	0.0022958	-0.410068	0.000354145	0.00367423
SDK1	sp|Q7Z5N4|SDK1_HUMAN	Protein sidekick-1 OS=Homo sapiens OX=9606 GN=SDK1 PE=2 SV=3	27	18	7.91	356621	339136	367015	366721	347621	335661	401391	279895	309599	286936	297894	307850	271619	319612	341901	283149	-0.29656	0.000123431	0.00230891	-0.191844	0.0248526	0.0687253
AP3B1	sp|O00203|AP3B1_HUMAN	AP-3 complex subunit beta-1 OS=Homo sapiens OX=9606 GN=AP3B1 PE=1 SV=3	78	34	26.78	2.56004e+06	2.6562e+06	2.90402e+06	2.47573e+06	2.57331e+06	2.61345e+06	2.65462e+06	3.34919e+06	3.05794e+06	3.39001e+06	2.98773e+06	3.12897e+06	3.23124e+06	3.33222e+06	3.33808e+06	3.43767e+06	0.276769	0.000126879	0.00236753	0.356666	5.74317e-05	0.00124055
REEP1	sp|Q9H902|REEP1_HUMAN	Receptor expression-enhancing protein 1 OS=Homo sapiens OX=9606 GN=REEP1 PE=1 SV=1	74	14	43.28	1.89364e+06	2.21195e+06	1.88592e+06	2.09762e+06	2.07003e+06	2.21855e+06	1.96399e+06	2.24202e+06	3.27458e+06	2.65309e+06	2.63879e+06	3.33415e+06	3.12261e+06	2.71067e+06	2.6139e+06	2.47422e+06	0.478686	0.000126945	0.00236753	0.345338	0.000384051	0.00387177
SNX25	sp|Q9H3E2|SNX25_HUMAN	Sorting nexin-25 OS=Homo sapiens OX=9606 GN=SNX25 PE=1 SV=2	3	3	3.93	48901.4	55396.2	51775	56063.2	49331.7	55395.3	55472.2	61198.9	72413.9	68273.7	63392.6	62698.6	74696.1	66653.3	72762	64094.8	0.333478	0.000127783	0.00237961	0.35102	0.000282951	0.00321463
CNTFR	sp|P26992|CNTFR_HUMAN	Ciliary neurotrophic factor receptor subunit alpha OS=Homo sapiens OX=9606 GN=CNTFR PE=1 SV=2	42	7	28.23	4.06357e+06	3.34807e+06	3.61995e+06	3.87988e+06	3.38374e+06	3.29957e+06	3.34429e+06	2.74692e+06	2.77467e+06	3.1555e+06	2.62158e+06	2.63396e+06	2.82809e+06	2.58064e+06	2.55996e+06	2.43575e+06	-0.349414	0.000128863	0.0023902	-0.492594	4.63538e-05	0.00109137
SYNGR3	sp|O43761|SNG3_HUMAN	Synaptogyrin-3 OS=Homo sapiens OX=9606 GN=SYNGR3 PE=1 SV=2	15	3	15.28	695155	1.13348e+06	936625	1.03389e+06	907831	1.22157e+06	1.16762e+06	1.26601e+06	1.84089e+06	1.37408e+06	2.2291e+06	2.01077e+06	1.97018e+06	2.25113e+06	2.48259e+06	1.94394e+06	0.806102	0.000129606	0.00240278	1.14964	1.94035e-05	0.0006829
ACACA	sp|Q13085|ACACA_HUMAN	Acetyl-CoA carboxylase 1 OS=Homo sapiens OX=9606 GN=ACACA PE=1 SV=2	252	81	36.53	1.29692e+06	1.30492e+06	1.31348e+06	1.26163e+06	1.26381e+06	1.26595e+06	1.27113e+06	1.54311e+06	1.53417e+06	1.46164e+06	1.48628e+06	1.50227e+06	1.43748e+06	1.52026e+06	1.50811e+06	1.5105e+06	0.220044	0.000131094	0.00242317	0.238527	0.000189665	0.00249061
PRDX4	sp|Q13162|PRDX4_HUMAN	Peroxiredoxin-4 OS=Homo sapiens OX=9606 GN=PRDX4 PE=1 SV=1	98	12	55.35	3.33884e+07	2.52401e+07	3.14316e+07	2.73438e+07	2.61831e+07	2.74359e+07	2.62785e+07	4.42477e+07	3.30149e+07	4.46903e+07	4.52926e+07	3.65037e+07	3.53257e+07	3.13551e+07	3.16592e+07	3.48575e+07	0.494632	0.000131448	0.00242851	0.216109	0.0372558	0.0925814
ERGIC3	sp|Q9Y282|ERGI3_HUMAN	Endoplasmic reticulum-Golgi intermediate compartment protein 3 OS=Homo sapiens OX=9606 GN=ERGIC3 PE=1 SV=1	17	5	11.75	606163	488530	582540	505165	521341	522091	503474	857302	642170	749561	802306	642401	649625	629117	589046	693842	0.43662	0.000132762	0.00244794	0.259384	0.00855691	0.0318032
CGGBP1	sp|Q9UFW8|CGBP1_HUMAN	CGG triplet repeat-binding protein 1 OS=Homo sapiens OX=9606 GN=CGGBP1 PE=1 SV=2	9	7	40.72	642695	596400	609292	648326	686071	555470	679398	494230	528481	458686	514461	527443	509061	521187	456530	481171	-0.318627	0.000133718	0.00246193	-0.374683	0.000443774	0.00422777
CISD2	sp|Q8N5K1|CISD2_HUMAN	CDGSH iron-sulfur domain-containing protein 2 OS=Homo sapiens OX=9606 GN=CISD2 PE=1 SV=1	29	4	31.85	1.73224e+06	1.75779e+06	1.75939e+06	1.85158e+06	1.64949e+06	1.72549e+06	1.82234e+06	2.21102e+06	2.26642e+06	1.9874e+06	1.98694e+06	2.0659e+06	2.28064e+06	2.49231e+06	2.27646e+06	2.2315e+06	0.278312	0.000135131	0.00248621	0.408615	1.71933e-05	0.000639024
TATDN1	sp|Q6P1N9|TATD1_HUMAN	Putative deoxyribonuclease TATDN1 OS=Homo sapiens OX=9606 GN=TATDN1 PE=1 SV=2	11	5	16.5	194735	179517	179318	174498	191609	179394	175906	154710	151103	148951	134526	138610	163876	160927	154513	164551	-0.295347	0.00013549	0.00248621	-0.186368	0.00533129	0.0225419
ACSL6	sp|Q9UKU0|ACSL6_HUMAN	Long-chain-fatty-acid--CoA ligase 6 OS=Homo sapiens OX=9606 GN=ACSL6 PE=1 SV=4	113	37	46.92	1.68235e+06	1.6325e+06	1.75507e+06	1.66337e+06	1.55015e+06	1.53004e+06	1.60711e+06	2.16608e+06	2.03143e+06	2.33381e+06	3.10712e+06	2.28887e+06	1.92132e+06	1.96821e+06	1.77695e+06	2.19228e+06	0.483956	0.000135731	0.00248621	0.274766	0.00260656	0.0137386
NA	cu|SPCS1_52740262_74aa_0|ribo	#N/A	3	1	20.27	304480	293439	327631	317026	333228	293106	279098	415125	344236	398119	379758	387016	365854	364877	318676	382903	0.314846	0.000137351	0.00250784	0.210526	0.0179017	0.0540898
MIB1	sp|Q86YT6|MIB1_HUMAN	E3 ubiquitin-protein ligase MIB1 OS=Homo sapiens OX=9606 GN=MIB1 PE=1 SV=1	13	9	11.53	196852	191470	195202	186421	183969	199144	193433	234098	222494	237568	238300	214991	219642	207367	207245	219427	0.243637	0.000137896	0.00251412	0.13582	0.0174967	0.0532054
RBM12	sp|Q9NTZ6|RBM12_HUMAN	RNA-binding protein 12 OS=Homo sapiens OX=9606 GN=RBM12 PE=1 SV=1	56	20	22.85	768470	730334	745302	785661	792703	698592	773738	697183	609941	591513	600975	590626	637851	604988	575880	606197	-0.28501	0.000139405	0.0025359	-0.343754	6.35759e-05	0.00131828
SNX16	sp|P57768|SNX16_HUMAN	Sorting nexin-16 OS=Homo sapiens OX=9606 GN=SNX16 PE=1 SV=2	4	3	9.59	90138.7	80440.7	82433.8	92310.1	94812.2	105506	91814.4	62583.8	67985.1	77194.5	74890.2	68271.8	71520.4	72269.6	75178.5	75767	-0.369514	0.000140177	0.00254453	-0.286742	0.00425167	0.0191044
CLCN7	sp|P51798|CLCN7_HUMAN	H(+)/Cl(-) exchange transporter 7 OS=Homo sapiens OX=9606 GN=CLCN7 PE=1 SV=2	22	9	13.17	190797	172958	198928	185292	168887	190467	182166	252567	204427	232040	248561	219504	226376	194311	201646	207971	0.322194	0.000141786	0.00256255	0.129523	0.0582998	0.129589
RAB4A	sp|P20338|RAB4A_HUMAN	Ras-related protein Rab-4A OS=Homo sapiens OX=9606 GN=RAB4A PE=1 SV=3	52	10	45.87	1.84733e+06	1.83337e+06	1.72603e+06	1.99825e+06	1.71712e+06	1.81592e+06	1.7677e+06	2.04263e+06	2.21888e+06	2.16647e+06	2.41363e+06	2.14968e+06	2.24852e+06	2.31724e+06	2.572e+06	2.23314e+06	0.281597	0.000143299	0.00258242	0.386404	9.81955e-05	0.00167037
SLC7A14	sp|Q8TBB6|S7A14_HUMAN	Probable cationic amino acid transporter OS=Homo sapiens OX=9606 GN=SLC7A14 PE=1 SV=3	14	8	11.41	198465	251487	217466	299279	232940	261578	247347	294795	406620	293455	382166	392796	421194	410206	447224	391294	0.576682	0.000143851	0.00258986	0.778715	2.43485e-05	0.000782298
RPA2	sp|P15927|RFA2_HUMAN	Replication protein A 32 kDa subunit OS=Homo sapiens OX=9606 GN=RPA2 PE=1 SV=1	15	5	27.04	402382	375438	393482	393975	403249	384486	402804	345070	328184	320357	291538	319777	354114	332279	312462	339713	-0.272264	0.000149227	0.00266868	-0.263138	0.000261516	0.00308444
CHUK	sp|O15111|IKKA_HUMAN	Inhibitor of nuclear factor kappa-B kinase subunit alpha OS=Homo sapiens OX=9606 GN=CHUK PE=1 SV=2	22	15	20.27	1.21822e+06	1.08803e+06	1.16087e+06	998930	1.08355e+06	1.11339e+06	1.05808e+06	1.70544e+06	1.26209e+06	1.57577e+06	1.76014e+06	1.41476e+06	1.29516e+06	1.10743e+06	1.09633e+06	1.28609e+06	0.436329	0.000151777	0.00270099	0.0753944	0.328733	0.466806
PLEKHO1	sp|Q53GL0|PKHO1_HUMAN	Pleckstrin homology domain-containing family O member 1 OS=Homo sapiens OX=9606 GN=PLEKHO1 PE=1 SV=2	8	7	21.76	87670.6	93078.5	86273.5	95102.8	104690	99698.7	107468	74119.9	76718.5	64565.6	68911	81661.7	79680.9	67901.3	70784.7	58204.1	-0.374778	0.000151854	0.00270099	-0.553584	5.871e-05	0.00125419
CEP41	sp|Q9BYV8|CEP41_HUMAN	Centrosomal protein of 41 kDa OS=Homo sapiens OX=9606 GN=CEP41 PE=1 SV=1	34	19	56.84	789547	923118	773172	839750	920542	875407	882594	619034	717525	572209	559437	697006	738257	733525	719979	661474	-0.404353	0.000151951	0.00270099	-0.281334	0.00223713	0.0123263
TBC1D5	sp|Q92609|TBCD5_HUMAN	TBC1 domain family member 5 OS=Homo sapiens OX=9606 GN=TBC1D5 PE=1 SV=1	30	20	27.3	357005	332546	341646	335596	315104	330227	324776	385219	384382	436974	406857	383833	400086	360093	351695	375009	0.258639	0.0001536	0.00272216	0.118332	0.045554	0.107899
H1-10	sp|Q92522|H1X_HUMAN	Histone H1.10 OS=Homo sapiens OX=9606 GN=H1-10 PE=1 SV=1	66	16	52.58	5.135e+06	4.5873e+06	4.33017e+06	5.13999e+06	5.61247e+06	4.10803e+06	4.676e+06	4.13256e+06	3.46582e+06	3.35746e+06	2.99265e+06	3.65351e+06	3.60039e+06	3.30308e+06	3.20516e+06	2.98366e+06	-0.440813	0.000154721	0.00273943	-0.594791	5.93808e-05	0.0012601
TBC1D19	sp|Q8N5T2|TBC19_HUMAN	TBC1 domain family member 19 OS=Homo sapiens OX=9606 GN=TBC1D19 PE=1 SV=2	11	7	17.87	190070	177687	182727	192917	179250	182462	165275	223010	243025	256721	215505	198380	254223	204395	180560	226032	0.348468	0.00015596	0.00275615	0.161839	0.0509895	0.117834
GET3	sp|O43681|GET3_HUMAN	ATPase GET3 OS=Homo sapiens OX=9606 GN=GET3 PE=1 SV=2	78	13	41.95	2.97087e+06	2.82418e+06	3.02736e+06	2.93747e+06	2.74863e+06	2.81997e+06	2.85139e+06	3.37684e+06	3.31566e+06	3.51584e+06	3.7019e+06	3.36698e+06	3.26261e+06	3.17743e+06	3.15054e+06	3.25202e+06	0.247325	0.000156911	0.00277034	0.148158	0.0115794	0.0395397
SPECC1	sp|Q5M775|CYTSB_HUMAN	Cytospin-B OS=Homo sapiens OX=9606 GN=SPECC1 PE=1 SV=1	41	20	20.04	763118	638468	723033	669499	734150	645883	623888	974215	808256	970731	1.04462e+06	896587	775855	706654	702660	774490	0.407358	0.000157138	0.00277174	0.089174	0.26109	0.39374
VASP	sp|P50552|VASP_HUMAN	Vasodilator-stimulated phosphoprotein OS=Homo sapiens OX=9606 GN=VASP PE=1 SV=3	23	12	33.95	428556	414121	427133	378428	405600	432785	439431	534202	466226	534591	571320	509403	482587	471904	459283	500536	0.303183	0.000160306	0.00281307	0.191844	0.00799659	0.0302649
THEM6	sp|Q8WUY1|THEM6_HUMAN	Protein THEM6 OS=Homo sapiens OX=9606 GN=THEM6 PE=1 SV=2	11	4	20.67	240996	284670	265060	248178	230089	314763	292935	309583	343099	375726	447938	378322	379625	339276	364959	349160	0.472967	0.000160309	0.00281307	0.396641	0.00167934	0.0101286
MTUS2	sp|Q5JR59|MTUS2_HUMAN	Microtubule-associated tumor suppressor candidate 2 OS=Homo sapiens OX=9606 GN=MTUS2 PE=1 SV=3	23	18	16.95	745616	663239	743697	757176	658782	739321	676684	456229	575434	621193	558515	509805	584808	527913	610506	541790	-0.374859	0.000163254	0.00284124	-0.347004	0.000462562	0.00433692
CRMP1	sp|Q14194|DPYL1_HUMAN	Dihydropyrimidinase-related protein 1 OS=Homo sapiens OX=9606 GN=CRMP1 PE=1 SV=1	1723	50	76.4	5.29323e+07	5.70573e+07	5.24241e+07	5.8676e+07	5.57964e+07	5.73018e+07	5.63042e+07	4.00382e+07	5.01942e+07	4.08833e+07	3.76935e+07	4.67969e+07	4.69352e+07	4.89257e+07	5.17345e+07	4.3872e+07	-0.356826	0.000163258	0.00284124	-0.213788	0.00610522	0.0248135
HMGCLL1	sp|Q8TB92|HMGC2_HUMAN	3-hydroxy-3-methylglutaryl-CoA lyase, cytoplasmic OS=Homo sapiens OX=9606 GN=HMGCLL1 PE=1 SV=3	8	5	14.32	330597	363926	383264	349967	360679	363606	365407	439529	534197	461097	380510	508848	504012	464320	476291	472774	0.382571	0.000164076	0.00285242	0.390771	1.74373e-05	0.000639416
ABCD2	sp|Q9UBJ2|ABCD2_HUMAN	ATP-binding cassette sub-family D member 2 OS=Homo sapiens OX=9606 GN=ABCD2 PE=1 SV=1	12	8	10.41	163264	135057	158285	142725	134485	127289	126118	253187	174220	208498	235377	183661	170448	180324	169588	199397	0.524198	0.000164643	0.00286095	0.379874	0.00187359	0.0109326
NEMF	sp|O60524|NEMF_HUMAN	Nuclear export mediator factor NEMF OS=Homo sapiens OX=9606 GN=NEMF PE=1 SV=4	42	23	20.91	479890	525254	525814	561034	536556	535053	528654	462425	443161	402201	426422	424848	464357	470622	428848	467151	-0.271156	0.000166857	0.00289002	-0.211419	0.00414722	0.0187454
BAZ2B	sp|Q9UIF8|BAZ2B_HUMAN	Bromodomain adjacent to zinc finger domain protein 2B OS=Homo sapiens OX=9606 GN=BAZ2B PE=1 SV=3	5	5	2.21	107621	116335	122530	128835	122820	115719	125515	102791	100510	91072.6	86363.7	97763.3	102475	103736	97268.1	91418.8	-0.30916	0.000167488	0.00289426	-0.298534	0.00100589	0.00716944
SH3BGRL2	sp|Q9UJC5|SH3L2_HUMAN	SH3 domain-binding glutamic acid-rich-like protein 2 OS=Homo sapiens OX=9606 GN=SH3BGRL2 PE=1 SV=2	27	5	61.68	2.72402e+06	3.22647e+06	2.90726e+06	2.49294e+06	2.73576e+06	3.41314e+06	3.29562e+06	1.63758e+06	2.34157e+06	2.0133e+06	1.39159e+06	2.15032e+06	2.21715e+06	2.37621e+06	2.54207e+06	2.21068e+06	-0.615966	0.000168149	0.00290299	-0.316015	0.00973731	0.0349374
DOK4	sp|Q8TEW6|DOK4_HUMAN	Docking protein 4 OS=Homo sapiens OX=9606 GN=DOK4 PE=1 SV=2	4	4	15.95	71362.9	67223.2	77555.2	73556.2	69144.6	72450.1	76568.1	60376.6	58557.5	64563.3	57565.1	60383.9	61734.1	50946.7	58044.5	53560.8	-0.260701	0.000169136	0.00291599	-0.421589	3.7594e-05	0.000980117
NUP50	sp|Q9UKX7|NUP50_HUMAN	Nuclear pore complex protein Nup50 OS=Homo sapiens OX=9606 GN=NUP50 PE=1 SV=2	14	9	30.77	260435	239078	242656	266405	255135	232759	253141	211416	208186	192001	157965	195030	209797	196547	208200	198659	-0.358246	0.000169334	0.00291672	-0.312427	0.000189518	0.00249061
NRBF2	sp|Q96F24|NRBF2_HUMAN	Nuclear receptor-binding factor 2 OS=Homo sapiens OX=9606 GN=NRBF2 PE=1 SV=1	5	4	13.59	202917	217094	210301	203812	232495	219129	209954	234021	272631	248524	277456	267107	259831	236642	241858	227138	0.28171	0.0001697	0.00291766	0.139483	0.030063	0.0788224
USP11	sp|P51784|UBP11_HUMAN	Ubiquitin carboxyl-terminal hydrolase 11 OS=Homo sapiens OX=9606 GN=USP11 PE=1 SV=3	36	16	16.41	374976	386141	397728	414272	387230	405425	388245	339483	338989	288295	301780	318261	351779	349498	350618	341753	-0.286994	0.000173067	0.00296464	-0.179366	0.00363238	0.0170708
SLC4A1AP	sp|Q9BWU0|NADAP_HUMAN	Kanadaptin OS=Homo sapiens OX=9606 GN=SLC4A1AP PE=1 SV=1	11	8	11.43	213198	205895	216934	210678	222843	200037	241413	177125	183087	146108	153104	177714	182136	168763	173415	169304	-0.34884	0.000173813	0.00297313	-0.338131	0.000203457	0.00260053
RABL3	sp|Q5HYI8|RABL3_HUMAN	Rab-like protein 3 OS=Homo sapiens OX=9606 GN=RABL3 PE=1 SV=1	13	7	21.19	378098	306537	374829	410104	321353	315244	328772	487751	485218	469800	395820	452601	458262	459022	492700	418804	0.402	0.000174363	0.00297515	0.397836	0.00210244	0.0118058
PTPN2	sp|P17706|PTN2_HUMAN	Tyrosine-protein phosphatase non-receptor type 2 OS=Homo sapiens OX=9606 GN=PTPN2 PE=1 SV=2	12	8	21.93	114362	103976	116379	106524	115464	119474	116027	164450	127934	131986	145211	147133	136327	125217	123111	124410	0.325707	0.000174627	0.00297515	0.136238	0.0340052	0.0864589
MOSPD3	sp|O75425|MSPD3_HUMAN	Motile sperm domain-containing protein 3 OS=Homo sapiens OX=9606 GN=MOSPD3 PE=1 SV=1	4	4	22.13	37844.9	35674.2	41127.3	34546.3	36391.3	36783.7	41264.6	52190.7	44768.8	49946.4	63484.6	55183.4	42856.4	47198.5	40994.1	46680.1	0.439302	0.000174662	0.00297515	0.255488	0.00541879	0.0227886
EPHA3	sp|P29320|EPHA3_HUMAN	Ephrin type-A receptor 3 OS=Homo sapiens OX=9606 GN=EPHA3 PE=1 SV=2	33	16	15.56	1.44832e+06	1.6974e+06	1.49102e+06	1.66519e+06	1.46602e+06	1.83004e+06	1.56318e+06	1.25159e+06	1.3164e+06	1.19905e+06	1.23991e+06	1.22205e+06	1.37119e+06	1.13899e+06	1.15578e+06	1.07413e+06	-0.328741	0.000174782	0.00297515	-0.501684	5.84389e-05	0.00125362
MLEC	sp|Q14165|MLEC_HUMAN	Malectin OS=Homo sapiens OX=9606 GN=MLEC PE=1 SV=1	76	16	50.34	4.52698e+06	3.97935e+06	4.85223e+06	4.48485e+06	3.77577e+06	4.5475e+06	4.06153e+06	6.56613e+06	5.11984e+06	6.05773e+06	5.99964e+06	4.95766e+06	5.64103e+06	4.65551e+06	4.84769e+06	5.0871e+06	0.404546	0.000174873	0.00297515	0.175504	0.0527678	0.120794
TECPR1	sp|Q7Z6L1|TCPR1_HUMAN	Tectonin beta-propeller repeat-containing protein 1 OS=Homo sapiens OX=9606 GN=TECPR1 PE=1 SV=1	37	19	21.29	336630	323394	331260	342477	324376	321224	339390	385430	382692	372947	426790	402764	379760	403099	410063	386977	0.240844	0.000177275	0.00300372	0.272227	0.000133122	0.00198185
DCTPP1	sp|Q9H773|DCTP1_HUMAN	dCTP pyrophosphatase 1 OS=Homo sapiens OX=9606 GN=DCTPP1 PE=1 SV=1	7	5	34.71	275095	278484	300654	299746	341500	254825	339056	177857	247646	174091	149429	248372	194600	230072	216834	211912	-0.605109	0.000177387	0.00300425	-0.436278	0.00066858	0.00549372
CSGALNACT2	sp|Q8N6G5|CGAT2_HUMAN	Chondroitin sulfate N-acetylgalactosaminyltransferase 2 OS=Homo sapiens OX=9606 GN=CSGALNACT2 PE=1 SV=1	3	3	7.38	61062.6	57582.6	61490.6	56367.6	57685.2	58349.6	62617	97713.2	62835	85271.5	97428.7	76859.3	76521	65290.9	56196.2	70374.3	0.465201	0.000178778	0.0030237	0.103568	0.171336	0.289444
FAM131B	sp|Q86XD5|F131B_HUMAN	Protein FAM131B OS=Homo sapiens OX=9606 GN=FAM131B PE=1 SV=3	14	7	21.39	252306	259891	245102	243628	246426	259194	241788	195823	215476	221228	194879	210990	220589	214494	216750	199956	-0.252723	0.0001821	0.00306138	-0.247791	0.000482861	0.00445275
DECR2	sp|Q9NUI1|DECR2_HUMAN	Peroxisomal 2,4-dienoyl-CoA reductase OS=Homo sapiens OX=9606 GN=DECR2 PE=1 SV=1	5	4	16.44	262731	226372	262685	290065	270910	263403	290293	412269	328851	305787	356045	382923	328300	383695	388716	372529	0.398957	0.000183222	0.00307111	0.521355	2.74821e-05	0.000828402
CALR	sp|P27797|CALR_HUMAN	Calreticulin OS=Homo sapiens OX=9606 GN=CALR PE=1 SV=1	179	17	45.32	2.41546e+07	1.99689e+07	2.48377e+07	2.36022e+07	2.16435e+07	2.38884e+07	2.09524e+07	3.25642e+07	2.78602e+07	3.28321e+07	2.92802e+07	2.49447e+07	3.31587e+07	2.71468e+07	2.71552e+07	2.95138e+07	0.402602	0.000185467	0.00310178	0.301297	0.00250319	0.0133138
BCAP31	sp|P51572|BAP31_HUMAN	B-cell receptor-associated protein 31 OS=Homo sapiens OX=9606 GN=BCAP31 PE=1 SV=3	148	26	46.75	7.65955e+06	5.88433e+06	6.69275e+06	7.35877e+06	6.08142e+06	6.1862e+06	5.34033e+06	1.0028e+07	8.81777e+06	1.15082e+07	8.40365e+06	7.4894e+06	1.08326e+07	9.20828e+06	9.31784e+06	9.9446e+06	0.553081	0.000188983	0.00314932	0.564672	0.000237877	0.00287915
RTF1	sp|Q92541|RTF1_HUMAN	RNA polymerase-associated protein RTF1 homolog OS=Homo sapiens OX=9606 GN=RTF1 PE=1 SV=4	29	18	23.94	830470	723168	774765	812410	848849	666886	771872	651375	622763	594841	611000	609197	654278	643745	597457	630824	-0.310347	0.000189657	0.00315774	-0.309937	0.00204732	0.0115796
SYAP1	sp|Q96A49|SYAP1_HUMAN	Synapse-associated protein 1 OS=Homo sapiens OX=9606 GN=SYAP1 PE=1 SV=1	50	19	53.41	659806	540393	597455	704813	566523	580327	542951	768896	926835	893732	770280	682792	1.03574e+06	1.08788e+06	1.11285e+06	1.12389e+06	0.491402	0.000190836	0.00317031	0.894026	5.59394e-07	8.27196e-05
NA	cu|ALCAM_T250K|snp	ALCAM|uc011bhh.1|T250K|chr3:105260520-105260520.C_A	1	1	18.33	112029	110954	108708	97705.5	103753	107143	97995.2	83414.8	79265.2	90483.7	72290.1	94008	84015.2	70454.2	60479.2	52560.7	-0.333178	0.000191362	0.00317765	-0.794455	1.91058e-06	0.000158841
PIGM	sp|Q9H3S5|PIGM_HUMAN	GPI mannosyltransferase 1 OS=Homo sapiens OX=9606 GN=PIGM PE=1 SV=1	1	1	3.31	47278.1	58657.3	68633.9	54950.5	64080.3	78224.3	71109.9	83138.5	90594.4	78447	110833	104120	101429	89583.9	92067.8	79666.9	0.589245	0.000191791	0.00317913	0.47596	0.00548795	0.0230122
ZCCHC17	sp|Q9NP64|NO40_HUMAN	Nucleolar protein of 40 kDa OS=Homo sapiens OX=9606 GN=ZCCHC17 PE=1 SV=1	4	3	16.18	140710	132046	135922	146711	152719	135896	140714	124746	117211	111320	120900	110213	119241	118327	114674	123204	-0.262345	0.000192477	0.00318204	-0.243691	0.00145536	0.00924885
VPS26A	sp|O75436|VP26A_HUMAN	Vacuolar protein sorting-associated protein 26A OS=Homo sapiens OX=9606 GN=VPS26A PE=1 SV=2	53	16	48.62	1.8166e+06	1.73262e+06	1.82931e+06	1.69682e+06	1.49173e+06	1.73311e+06	1.67541e+06	2.06413e+06	2.08762e+06	2.33467e+06	2.257e+06	1.88271e+06	2.24063e+06	2.09893e+06	2.09753e+06	2.19052e+06	0.32507	0.000193664	0.00319742	0.317988	0.000571896	0.00495054
SNX1	sp|Q13596|SNX1_HUMAN	Sorting nexin-1 OS=Homo sapiens OX=9606 GN=SNX1 PE=1 SV=3	67	23	43.3	999642	805194	924094	803352	801276	754550	762027	1.22641e+06	1.04411e+06	1.30941e+06	1.10654e+06	993405	1.04455e+06	1.0668e+06	1.00984e+06	1.20433e+06	0.423352	0.000195004	0.00321812	0.39106	0.00194565	0.0112262
PHYH	sp|O14832|PAHX_HUMAN	Phytanoyl-CoA dioxygenase, peroxisomal OS=Homo sapiens OX=9606 GN=PHYH PE=1 SV=1	8	6	18.64	81883	98920.1	92834.8	95337.1	90332.7	110888	96173.8	117400	114964	112679	137162	120369	133496	127691	131701	129526	0.36712	0.000196456	0.0032378	0.450677	0.000168038	0.0023171
GPRIN3	sp|Q6ZVF9|GRIN3_HUMAN	G protein-regulated inducer of neurite outgrowth 3 OS=Homo sapiens OX=9606 GN=GPRIN3 PE=2 SV=2	37	18	30.41	1.08659e+06	1.05893e+06	1.1436e+06	1.31485e+06	1.22637e+06	1.06639e+06	1.06525e+06	975048	873819	918847	907340	939538	838540	757171	729372	775603	-0.320896	0.000196823	0.00324242	-0.58905	1.00091e-05	0.000459078
SLC12A9	sp|Q9BXP2|S12A9_HUMAN	Solute carrier family 12 member 9 OS=Homo sapiens OX=9606 GN=SLC12A9 PE=1 SV=1	24	12	14.99	496438	458556	503032	395532	475342	459591	510120	757346	607638	668449	1.04631e+06	839515	551942	523466	454275	549876	0.632482	0.000197442	0.00324416	0.111688	0.229296	0.3583
MBD1	sp|Q9UIS9|MBD1_HUMAN	Methyl-CpG-binding domain protein 1 OS=Homo sapiens OX=9606 GN=MBD1 PE=1 SV=2	9	6	12.89	99507.6	107844	102784	101006	122255	105193	120379	88187.5	79712.7	75617.2	81584	98259.1	81524	82891.2	79507.4	72645.4	-0.366571	0.000197777	0.00324416	-0.466545	0.000120543	0.00186739
NUDT21	sp|O43809|CPSF5_HUMAN	Cleavage and polyadenylation specificity factor subunit 5 OS=Homo sapiens OX=9606 GN=NUDT21 PE=1 SV=1	53	14	48.9	2.39945e+06	2.53508e+06	2.52032e+06	2.11771e+06	2.78751e+06	2.39111e+06	2.89003e+06	1.87126e+06	2.04652e+06	1.84407e+06	1.87276e+06	2.16421e+06	1.88254e+06	2.18881e+06	1.90726e+06	2.11528e+06	-0.368314	0.000197829	0.00324416	-0.279442	0.0119237	0.0403675
SEMA4C	sp|Q9C0C4|SEM4C_HUMAN	Semaphorin-4C OS=Homo sapiens OX=9606 GN=SEMA4C PE=1 SV=2	19	12	15.37	260674	285783	224127	361818	295012	331082	301791	197461	220521	197660	191893	206575	234366	201632	225748	175453	-0.48907	0.000199546	0.00326057	-0.543435	0.00204256	0.0115555
RNF170	sp|Q96K19|RN170_HUMAN	E3 ubiquitin-protein ligase RNF170 OS=Homo sapiens OX=9606 GN=RNF170 PE=1 SV=2	5	4	15.5	106836	127526	123397	122142	115989	136517	125444	159574	145703	145576	156774	191979	153857	150273	131359	135510	0.37197	0.000200032	0.00326057	0.183429	0.0363264	0.0905969
PPM1G	sp|O15355|PPM1G_HUMAN	Protein phosphatase 1G OS=Homo sapiens OX=9606 GN=PPM1G PE=1 SV=1	63	19	47.99	1.80512e+06	1.50532e+06	1.57953e+06	1.82992e+06	1.70324e+06	1.44345e+06	1.69602e+06	1.35496e+06	1.32394e+06	1.16649e+06	1.24964e+06	1.21394e+06	1.43082e+06	1.29191e+06	1.23742e+06	1.37223e+06	-0.35517	0.000202517	0.00329131	-0.341268	0.0016231	0.00990109
AGPAT1	sp|Q99943|PLCA_HUMAN	1-acyl-sn-glycerol-3-phosphate acyltransferase alpha OS=Homo sapiens OX=9606 GN=AGPAT1 PE=1 SV=2	23	5	22.97	701392	779860	800715	731973	728219	885290	850856	939694	994358	884352	1.07665e+06	1.0501e+06	1.00872e+06	986991	1.08482e+06	928861	0.343952	0.000204204	0.00331583	0.355587	0.00136641	0.00888561
CPEB4	sp|Q17RY0|CPEB4_HUMAN	Cytoplasmic polyadenylation element-binding protein 4 OS=Homo sapiens OX=9606 GN=CPEB4 PE=1 SV=1	26	16	25.79	301690	319666	308510	313790	322591	327576	345946	260574	270505	248796	282738	280795	267626	263520	252520	261471	-0.253103	0.000208615	0.00337427	-0.303037	0.000162585	0.00227133
CAMLG	sp|P49069|CAMLG_HUMAN	Calcium signal-modulating cyclophilin ligand OS=Homo sapiens OX=9606 GN=CAMLG PE=1 SV=1	35	12	38.85	560158	579719	572549	587219	571547	575922	576210	630161	692902	675967	654277	666942	730515	658128	669275	658480	0.230785	0.000213244	0.00342987	0.20387	0.000612116	0.00516242
DNAJC25	sp|Q9H1X3|DJC25_HUMAN	DnaJ homolog subfamily C member 25 OS=Homo sapiens OX=9606 GN=DNAJC25 PE=1 SV=1	2	1	2.78	42915.1	40571	51633.1	47896.9	40349.6	43904.4	50370.4	75491.4	52501.3	60033.9	73135.8	57213	60176.6	54974	44701.1	59541.7	0.469429	0.000215551	0.00344918	0.221988	0.0617453	0.135239
BBS1	sp|Q8NFJ9|BBS1_HUMAN	Bardet-Biedl syndrome 1 protein OS=Homo sapiens OX=9606 GN=BBS1 PE=1 SV=1	6	6	15.01	74535	79440	86194.3	77575.5	66193	80046.4	78279.3	99762.5	88591.7	112983	150197	102620	117879	81834.4	89253.2	98373.7	0.515574	0.000216188	0.00345494	0.213372	0.026376	0.0716823
PTMS	sp|P20962|PTMS_HUMAN	Parathymosin OS=Homo sapiens OX=9606 GN=PTMS PE=1 SV=2	69	5	23.53	4.81445e+06	3.55302e+06	3.73787e+06	4.73821e+06	4.3368e+06	3.35581e+06	3.65235e+06	2.78946e+06	3.01613e+06	2.93828e+06	2.69295e+06	2.48066e+06	3.28031e+06	3.29812e+06	2.97268e+06	3.51379e+06	-0.482874	0.000216602	0.00345631	-0.294297	0.0341947	0.0868318
APAF1	sp|O14727|APAF_HUMAN	Apoptotic protease-activating factor 1 OS=Homo sapiens OX=9606 GN=APAF1 PE=1 SV=2	10	10	8.97	119794	152682	126229	118058	151385	148662	148673	97205.1	110171	87381	77107.4	105096	111094	115486	105787	103462	-0.496798	0.000218044	0.00347422	-0.342919	0.00557791	0.0232591
VPS52	sp|Q8N1B4|VPS52_HUMAN	Vacuolar protein sorting-associated protein 52 homolog OS=Homo sapiens OX=9606 GN=VPS52 PE=1 SV=1	35	17	23.51	425479	392145	413190	411052	390935	400074	397711	483595	453031	493490	539214	463087	468409	469393	486278	482476	0.255983	0.000218462	0.00347939	0.245938	0.000346088	0.00360764
CYRIA	sp|Q9H0Q0|CYRIA_HUMAN	CYFIP-related Rac1 interactor A OS=Homo sapiens OX=9606 GN=CYRIA PE=2 SV=1	76	20	54.8	2.1962e+06	2.52857e+06	2.28532e+06	2.41213e+06	2.26869e+06	2.54005e+06	2.52967e+06	1.81958e+06	2.0544e+06	1.70614e+06	1.89541e+06	2.0666e+06	2.04788e+06	1.98446e+06	2.09164e+06	1.83674e+06	-0.311228	0.000218929	0.00348535	-0.280544	0.00162101	0.00989155
CTSD	sp|P07339|CATD_HUMAN	Cathepsin D OS=Homo sapiens OX=9606 GN=CTSD PE=1 SV=1	111	17	32.28	5.04673e+06	5.83569e+06	5.49048e+06	6.25799e+06	5.4191e+06	6.49246e+06	5.53114e+06	4.23701e+06	4.42371e+06	4.46693e+06	4.48709e+06	4.24017e+06	5.16944e+06	5.13721e+06	5.25631e+06	5.30509e+06	-0.344551	0.000219161	0.00348756	-0.124997	0.134635	0.241777
LSM14B	sp|Q9BX40|LS14B_HUMAN	Protein LSM14 homolog B OS=Homo sapiens OX=9606 GN=LSM14B PE=1 SV=1	21	9	37.92	854029	788705	781516	976022	976124	781877	899604	655866	681290	581848	633173	696740	740215	678128	691427	652221	-0.378266	0.000219934	0.00349837	-0.355014	0.00173447	0.0103478
CLCN5	sp|P51795|CLCN5_HUMAN	H(+)/Cl(-) exchange transporter 5 OS=Homo sapiens OX=9606 GN=CLCN5 PE=1 SV=2	16	6	6.25	602044	697626	676717	717725	570817	765493	735664	809280	844354	854028	932347	866984	945804	772710	868709	741896	0.367469	0.000220216	0.0034984	0.226277	0.0392478	0.0964236
GRK5	sp|P34947|GRK5_HUMAN	G protein-coupled receptor kinase 5 OS=Homo sapiens OX=9606 GN=GRK5 PE=1 SV=1	25	14	26.1	460696	385315	378011	442722	441373	377577	392560	332684	341692	326153	257051	310640	326994	361075	348236	340635	-0.382035	0.000225964	0.00356954	-0.228332	0.0130321	0.0430667
UBE2G2	sp|P60604|UB2G2_HUMAN	Ubiquitin-conjugating enzyme E2 G2 OS=Homo sapiens OX=9606 GN=UBE2G2 PE=1 SV=1	4	2	10.3	296533	229812	283109	272515	248975	282712	258588	392714	315071	346048	357267	313086	334185	343095	265101	315235	0.359438	0.000225979	0.00356954	0.199241	0.0621039	0.135706
ELAVL4	sp|P26378|ELAV4_HUMAN	ELAV-like protein 4 OS=Homo sapiens OX=9606 GN=ELAVL4 PE=1 SV=3	143	21	49.09	7.37197e+06	7.45363e+06	7.38003e+06	6.32354e+06	8.36183e+06	7.15045e+06	8.07774e+06	5.97284e+06	5.65561e+06	4.82072e+06	3.44277e+06	5.44929e+06	5.34094e+06	5.80399e+06	5.63461e+06	5.70179e+06	-0.559104	0.000226221	0.00356954	-0.377192	0.0005997	0.00509433
ACACB	sp|O00763|ACACB_HUMAN	Acetyl-CoA carboxylase 2 OS=Homo sapiens OX=9606 GN=ACACB PE=1 SV=3	48	12	5.41	713899	694451	739837	685938	669927	664590	675219	881181	841281	798478	857024	822629	752329	804844	803420	817058	0.253555	0.000226774	0.00357224	0.225286	0.00096901	0.0069946
DHX36	sp|Q9H2U1|DHX36_HUMAN	ATP-dependent DNA/RNA helicase DHX36 OS=Homo sapiens OX=9606 GN=DHX36 PE=1 SV=2	62	28	31.45	637429	663621	663747	636037	661480	680188	709026	604838	574216	526650	496758	556610	555318	544542	545141	540696	-0.268487	0.000229972	0.00361653	-0.289242	0.000126473	0.00191485
TLCD4	sp|Q96MV1|TLCD4_HUMAN	TLC domain-containing protein 4 OS=Homo sapiens OX=9606 GN=TLCD4 PE=1 SV=1	2	2	7.6	21694.6	25665	28625.6	24978.5	27125.6	26223.7	25630.1	32688.2	36116.7	31403.2	42300.9	37012.1	29140.2	29815.8	29468.8	27823.7	0.429697	0.000230934	0.00362707	0.179549	0.041718	0.100933
DAZAP1	sp|Q96EP5|DAZP1_HUMAN	DAZ-associated protein 1 OS=Homo sapiens OX=9606 GN=DAZAP1 PE=1 SV=1	13	3	11.55	412697	422792	382285	406608	468489	400808	477222	326666	306390	288432	372006	366137	307924	294595	298887	271459	-0.374322	0.000232222	0.00363966	-0.554915	1.9215e-05	0.000679777
STAU1	sp|O95793|STAU1_HUMAN	Double-stranded RNA-binding protein Staufen homolog 1 OS=Homo sapiens OX=9606 GN=STAU1 PE=1 SV=2	48	21	41.42	1.12084e+06	1.12904e+06	1.19658e+06	1.1409e+06	1.26009e+06	1.05662e+06	1.22401e+06	913182	1.02643e+06	902758	882540	980541	1.0049e+06	1.06268e+06	990346	1.11189e+06	-0.287096	0.000233748	0.00365593	-0.137764	0.0602586	0.132794
SCAMP5	sp|Q8TAC9|SCAM5_HUMAN	Secretory carrier-associated membrane protein 5 OS=Homo sapiens OX=9606 GN=SCAMP5 PE=1 SV=1	41	4	28.51	2.21115e+06	2.32373e+06	2.17057e+06	2.69472e+06	2.16608e+06	2.33106e+06	1.98801e+06	2.64396e+06	3.18232e+06	2.79557e+06	2.80603e+06	2.80461e+06	3.15742e+06	3.53464e+06	3.7984e+06	3.24227e+06	0.355142	0.000234794	0.00366157	0.637961	1.85272e-05	0.000661476
ARL14EP	sp|Q8N8R7|AL14E_HUMAN	ARL14 effector protein OS=Homo sapiens OX=9606 GN=ARL14EP PE=1 SV=1	4	4	18.08	207394	203146	199903	209602	230481	203777	213840	194197	170134	163692	144852	164518	174125	174876	159487	171514	-0.319124	0.000236066	0.00367988	-0.314444	0.000229364	0.0028199
GLT8D1	sp|Q68CQ7|GL8D1_HUMAN	Glycosyltransferase 8 domain-containing protein 1 OS=Homo sapiens OX=9606 GN=GLT8D1 PE=1 SV=2	7	5	15.63	189207	140154	186275	146375	170263	182538	197416	418117	224932	283120	273280	234759	239053	203080	188426	223189	0.664006	0.000238223	0.00370087	0.249827	0.0498222	0.115701
YIF1B	sp|Q5BJH7|YIF1B_HUMAN	Protein YIF1B OS=Homo sapiens OX=9606 GN=YIF1B PE=1 SV=1	11	5	24.52	155231	161284	151290	167474	148830	173882	164867	178085	202740	189058	188662	220191	209377	196779	201034	176429	0.302185	0.000240463	0.00372052	0.254603	0.00279931	0.0143498
EML1	sp|O00423|EMAL1_HUMAN	Echinoderm microtubule-associated protein-like 1 OS=Homo sapiens OX=9606 GN=EML1 PE=1 SV=3	71	26	30.55	845860	766987	761693	755424	767636	769049	703387	650928	639748	696219	615536	615108	624921	594297	595370	610182	-0.260055	0.000241343	0.00372797	-0.352967	8.31007e-05	0.00150847
CORO7	sp|P57737|CORO7_HUMAN	Coronin-7 OS=Homo sapiens OX=9606 GN=CORO7 PE=1 SV=2	60	18	25.19	913476	929056	923386	879102	948468	874836	994253	849110	765780	635934	630601	754975	731991	845790	801250	809845	-0.349351	0.000242127	0.00373462	-0.172076	0.00889519	0.032693
PPP1R1C	sp|Q8WVI7|PPR1C_HUMAN	Protein phosphatase 1 regulatory subunit 1C OS=Homo sapiens OX=9606 GN=PPP1R1C PE=1 SV=1	17	5	44.04	773199	395264	596238	547766	461595	502491	511834	235238	294400	428189	201610	169378	348614	365387	505457	388281	-0.997187	0.000242173	0.00373462	-0.353081	0.073714	0.154628
PLXNA3	sp|P51805|PLXA3_HUMAN	Plexin-A3 OS=Homo sapiens OX=9606 GN=PLXNA3 PE=1 SV=2	188	54	33.67	4.68042e+06	4.87344e+06	4.60323e+06	4.86296e+06	4.50249e+06	4.96731e+06	4.62607e+06	3.81509e+06	4.1724e+06	4.10787e+06	3.92156e+06	4.12807e+06	4.10361e+06	3.72696e+06	3.86454e+06	3.61716e+06	-0.227162	0.000246477	0.00379006	-0.340239	3.99978e-05	0.0010152
REEP5	sp|Q00765|REEP5_HUMAN	Receptor expression-enhancing protein 5 OS=Homo sapiens OX=9606 GN=REEP5 PE=1 SV=3	52	9	24.87	5.31894e+06	5.28112e+06	4.88347e+06	6.32174e+06	4.4849e+06	5.99877e+06	4.45994e+06	6.63184e+06	9.26408e+06	8.08753e+06	7.18021e+06	6.49113e+06	1.06106e+07	9.02074e+06	1.03125e+07	9.07541e+06	0.603451	0.000247043	0.00379096	0.859515	1.19742e-05	0.000509647
NA	cu|SLC25A17_L193M|snp	SLC25A17|uc011aou.2|L193M|chr22:41173049-41173049.G_T	5	2	44.26	11203	9678.58	12311.5	10909.7	11272.9	9779.32	11446.5	15619.2	12947.1	13218.3	16688.1	13522.1	13527.5	13374.9	14250.2	13892.3	0.379334	0.000247704	0.00379955	0.342847	0.00109091	0.00759311
IER3IP1	sp|Q9Y5U9|IR3IP_HUMAN	Immediate early response 3-interacting protein 1 OS=Homo sapiens OX=9606 GN=IER3IP1 PE=1 SV=1	12	3	34.15	392241	296885	345384	404325	305454	386689	354466	531573	390655	502065	656679	480292	580656	393774	447017	390537	0.551117	0.000250353	0.00383389	0.215367	0.064868	0.140361
TRAF3	sp|Q13114|TRAF3_HUMAN	TNF receptor-associated factor 3 OS=Homo sapiens OX=9606 GN=TRAF3 PE=1 SV=2	24	14	23.59	663050	566142	671014	679672	603212	583065	554733	807667	762751	840571	771976	707147	737409	755110	794634	841162	0.323527	0.000253667	0.00387512	0.371751	0.000700345	0.00565791
KIAA0753	sp|Q2KHM9|MOONR_HUMAN	Protein moonraker OS=Homo sapiens OX=9606 GN=KIAA0753 PE=1 SV=3	6	2	1.55	980528	929028	891939	941416	767204	1.06036e+06	867532	497275	658384	768520	557274	482943	770178	685600	654633	767800	-0.583119	0.000255086	0.00389204	-0.385272	0.00171874	0.01028
TRAPPC5	sp|Q8IUR0|TPPC5_HUMAN	Trafficking protein particle complex subunit 5 OS=Homo sapiens OX=9606 GN=TRAPPC5 PE=1 SV=1	16	8	35.11	358380	344463	362149	336452	350402	360370	350053	418921	388298	429720	492811	436217	401007	390028	387423	408064	0.278698	0.000258577	0.00393568	0.167968	0.00463552	0.0203049
TRAPPC9	sp|Q96Q05|TPPC9_HUMAN	Trafficking protein particle complex subunit 9 OS=Homo sapiens OX=9606 GN=TRAPPC9 PE=1 SV=2	65	26	23.43	534785	534973	544927	554840	549956	545727	545975	640971	610863	625760	724049	656242	613155	628515	609233	621743	0.242515	0.000259564	0.00394748	0.187055	0.00119021	0.00808109
FRRS1L	sp|Q9P0K9|FRS1L_HUMAN	DOMON domain-containing protein FRRS1L OS=Homo sapiens OX=9606 GN=FRRS1L PE=1 SV=2	8	5	18.6	290642	334787	291390	336670	304099	337931	321542	348227	439118	358359	448347	461613	426357	426685	431115	402160	0.379465	0.000261564	0.00397145	0.409237	8.15836e-05	0.00149398
POFUT1	sp|Q9H488|OFUT1_HUMAN	GDP-fucose protein O-fucosyltransferase 1 OS=Homo sapiens OX=9606 GN=POFUT1 PE=1 SV=1	14	6	23.97	170603	166228	185667	147020	171737	181107	179535	255824	214802	228992	186094	225465	217361	234843	219432	246062	0.364153	0.000262279	0.00398068	0.445237	0.000107326	0.00174756
CSAD	sp|Q9Y600|CSAD_HUMAN	Cysteine sulfinic acid decarboxylase OS=Homo sapiens OX=9606 GN=CSAD PE=1 SV=2	7	4	10.34	91332.1	104001	108392	80750	86552.4	90935.5	106465	129011	125423	141604	153834	120303	109469	95052.2	101355	121912	0.443618	0.000263305	0.00398333	0.151849	0.19159	0.314059
NRAS	sp|P01111|RASN_HUMAN	GTPase NRas OS=Homo sapiens OX=9606 GN=NRAS PE=1 SV=1	80	11	56.61	7.51268e+06	7.31898e+06	7.00638e+06	7.72969e+06	7.0883e+06	7.39954e+06	7.01679e+06	6.12186e+06	6.53739e+06	6.38332e+06	5.92852e+06	6.18409e+06	6.27412e+06	6.247e+06	6.43305e+06	5.87152e+06	-0.225808	0.000264011	0.00399239	-0.23878	0.00101437	0.00721336
DDAH2	sp|O95865|DDAH2_HUMAN	N(G),N(G)-dimethylarginine dimethylaminohydrolase 2 OS=Homo sapiens OX=9606 GN=DDAH2 PE=1 SV=1	163	12	45.26	1.87982e+07	1.68372e+07	1.61329e+07	1.67418e+07	1.70981e+07	1.61171e+07	1.67155e+07	1.36725e+07	1.49974e+07	1.44538e+07	1.32239e+07	1.44547e+07	1.43597e+07	1.63394e+07	1.59884e+07	1.4871e+07	-0.25302	0.000265333	0.00400753	-0.104418	0.111237	0.209379
TCEAL2	sp|Q9H3H9|TCAL2_HUMAN	Transcription elongation factor A protein-like 2 OS=Homo sapiens OX=9606 GN=TCEAL2 PE=2 SV=1	9	4	19.38	157914	171814	163594	174066	195209	170314	189701	131976	143322	109237	130656	143125	150485	132301	137459	129621	-0.377678	0.000265865	0.00401232	-0.388577	0.000209055	0.00264497
CCT8	sp|P50990|TCPQ_HUMAN	T-complex protein 1 subunit theta OS=Homo sapiens OX=9606 GN=CCT8 PE=1 SV=4	458	47	63.14	1.29056e+07	1.30085e+07	1.32392e+07	1.30648e+07	1.32062e+07	1.2766e+07	1.32302e+07	1.10037e+07	1.18228e+07	1.07721e+07	9.17492e+06	1.07276e+07	1.13456e+07	1.48798e+07	1.4896e+07	1.42072e+07	-0.277364	0.000272097	0.00407351	0.166592	0.00310727	0.0153464
EBAG9	sp|O00559|RCAS1_HUMAN	Receptor-binding cancer antigen expressed on SiSo cells OS=Homo sapiens OX=9606 GN=EBAG9 PE=1 SV=1	4	3	12.21	183949	203882	196218	191104	199739	184438	195257	206030	231600	233433	266236	245426	237505	266570	247491	259291	0.287412	0.000272459	0.00407567	0.413991	8.97565e-06	0.000433846
CCT2	sp|P78371|TCPB_HUMAN	T-complex protein 1 subunit beta OS=Homo sapiens OX=9606 GN=CCT2 PE=1 SV=4	558	49	75.89	1.13597e+07	1.17346e+07	1.19685e+07	1.11406e+07	1.17388e+07	1.15672e+07	1.21671e+07	9.76105e+06	1.05352e+07	9.62414e+06	8.46493e+06	1.01567e+07	9.78575e+06	1.30139e+07	1.30135e+07	1.22951e+07	-0.266042	0.00027371	0.00409274	0.130707	0.0219414	0.062825
CRLF3	sp|Q8IUI8|CRLF3_HUMAN	Cytokine receptor-like factor 3 OS=Homo sapiens OX=9606 GN=CRLF3 PE=1 SV=2	5	3	7.92	74681.6	63987.5	67397.6	58555.8	62082	64335.1	68176.9	84870.8	75803.8	83357.6	93624.3	86524.5	73884	67112.3	64144.5	78589.1	0.338668	0.000276262	0.00412102	0.0907266	0.305031	0.441241
GAB2	sp|Q9UQC2|GAB2_HUMAN	GRB2-associated-binding protein 2 OS=Homo sapiens OX=9606 GN=GAB2 PE=1 SV=1	43	17	33.14	605437	596487	526162	601322	611580	576193	560125	419891	500870	453959	471509	526092	481187	473794	431545	455195	-0.294387	0.000277072	0.00412981	-0.360338	0.000109223	0.00176283
CTDNEP1	sp|O95476|CNEP1_HUMAN	CTD nuclear envelope phosphatase 1 OS=Homo sapiens OX=9606 GN=CTDNEP1 PE=1 SV=2	5	3	17.21	79864.9	83774	88274.1	81587.2	89808.8	91836.9	78001.7	112582	99714	100916	120160	114281	93445.7	101640	97524.4	96330.2	0.331338	0.000283789	0.00420147	0.219166	0.00543834	0.0228503
RYBP	sp|Q8N488|RYBP_HUMAN	RING1 and YY1-binding protein OS=Homo sapiens OX=9606 GN=RYBP PE=1 SV=2	4	2	6.58	252938	231646	222996	268798	255200	208327	236526	185400	189277	176525	161484	178533	219744	178537	171123	167371	-0.372844	0.000285026	0.00420965	-0.470476	9.69948e-05	0.00166505
ABCD1	sp|P33897|ABCD1_HUMAN	ATP-binding cassette sub-family D member 1 OS=Homo sapiens OX=9606 GN=ABCD1 PE=1 SV=2	13	9	14.23	255392	200984	237570	207641	196037	205033	206197	361263	256344	323204	294500	263494	264216	316322	297193	331585	0.441663	0.000285349	0.00420965	0.552167	6.09239e-05	0.001277
NUDT12	sp|Q9BQG2|NUD12_HUMAN	Peroxisomal NADH pyrophosphatase NUDT12 OS=Homo sapiens OX=9606 GN=NUDT12 PE=1 SV=1	5	5	10.39	147453	106278	111327	140546	112907	114453	80554.4	229457	136238	163707	199252	192313	257031	153632	129690	159088	0.749455	0.000285953	0.00420965	0.361668	0.0457751	0.108258
ZC3H14	sp|Q6PJT7|ZC3HE_HUMAN	Zinc finger CCCH domain-containing protein 14 OS=Homo sapiens OX=9606 GN=ZC3H14 PE=1 SV=1	16	10	16.3	322629	328295	323407	333675	353393	309619	329911	294121	285759	278897	255502	281194	275739	281024	268572	277940	-0.239263	0.000286029	0.00420965	-0.252194	0.000529772	0.00469109
GNS	sp|P15586|GNS_HUMAN	N-acetylglucosamine-6-sulfatase OS=Homo sapiens OX=9606 GN=GNS PE=1 SV=3	36	10	15.4	795429	845563	827051	787746	771107	908165	806588	1.03859e+06	947069	1.01201e+06	1.18029e+06	917723	1.00435e+06	924731	908897	997051	0.306929	0.000293579	0.00429206	0.202786	0.00740631	0.0285684
RAB24	sp|Q969Q5|RAB24_HUMAN	Ras-related protein Rab-24 OS=Homo sapiens OX=9606 GN=RAB24 PE=1 SV=1	23	8	40.89	291166	300138	296522	308571	286521	285001	288251	341070	329981	342984	388279	331010	356382	366109	371744	363432	0.243979	0.000294476	0.00430181	0.322069	2.85109e-05	0.000843535
GPR107	sp|Q5VW38|GP107_HUMAN	Protein GPR107 OS=Homo sapiens OX=9606 GN=GPR107 PE=1 SV=1	4	2	3.5	277597	259185	304968	264281	272760	293403	283396	461133	373809	370122	320317	319846	360845	379559	382237	402267	0.387142	0.000296997	0.00432681	0.4755	9.11281e-06	0.000435843
GEMIN6	sp|Q8WXD5|GEMI6_HUMAN	Gem-associated protein 6 OS=Homo sapiens OX=9606 GN=GEMIN6 PE=1 SV=1	4	3	20.96	62418.6	60589.1	58905.2	61974.8	58284.8	62022.6	59271.6	44357.6	53745.3	49466.5	46075.7	43837.9	56374.3	55397.5	54219.1	59707.6	-0.310839	0.000297317	0.00432978	-0.100825	0.0739589	0.154922
EPHX1	sp|P07099|HYEP_HUMAN	Epoxide hydrolase 1 OS=Homo sapiens OX=9606 GN=EPHX1 PE=1 SV=1	49	16	29.01	5.26377e+06	4.56923e+06	5.3216e+06	6.56246e+06	3.79027e+06	6.92748e+06	5.4357e+06	1.21631e+07	7.17375e+06	8.09276e+06	1.3301e+07	7.2227e+06	1.01095e+07	6.14641e+06	8.38429e+06	6.22835e+06	0.821063	0.00029776	0.00433455	0.365249	0.0615472	0.134955
EMB	sp|Q6PCB8|EMB_HUMAN	Embigin OS=Homo sapiens OX=9606 GN=EMB PE=1 SV=1	1	1	2.14	172661	172375	159865	192668	174384	194532	165718	146843	154463	141385	129195	138536	148349	149575	157347	140593	-0.297499	0.00030019	0.00436314	-0.237048	0.00752877	0.0289424
RNF220	sp|Q5VTB9|RN220_HUMAN	E3 ubiquitin-protein ligase RNF220 OS=Homo sapiens OX=9606 GN=RNF220 PE=1 SV=1	5	4	7.6	274249	257061	260631	316293	264523	275166	294393	207991	239914	197182	221787	219189	244857	216121	238472	221706	-0.323591	0.00030057	0.00436356	-0.297465	0.00176655	0.0104689
DNAH5	sp|Q8TE73|DYH5_HUMAN	Dynein heavy chain 5, axonemal OS=Homo sapiens OX=9606 GN=DNAH5 PE=1 SV=3	10	4	0.82	821468	635848	825633	875058	716886	755623	736358	1.49042e+06	1.20225e+06	1.20995e+06	925415	857790	1.40874e+06	1.32646e+06	1.28634e+06	1.39622e+06	0.603221	0.000301466	0.00437488	0.807734	2.94701e-06	0.000206544
TSPYL5	sp|Q86VY4|TSYL5_HUMAN	Testis-specific Y-encoded-like protein 5 OS=Homo sapiens OX=9606 GN=TSPYL5 PE=1 SV=2	4	4	12.71	455294	406340	262130	504815	541881	412175	291685	266281	265078	210336	113002	117602	87932.9	100732	192360	134268	-1.30832	0.000303416	0.00439499	-1.53464	7.7088e-05	0.00144591
MEX3A	sp|A1L020|MEX3A_HUMAN	RNA-binding protein MEX3A OS=Homo sapiens OX=9606 GN=MEX3A PE=1 SV=1	23	9	23.08	347032	320666	339619	300644	390562	328446	388399	298768	267722	237887	223426	287887	258384	268715	253203	266368	-0.396838	0.000304263	0.00440351	-0.387716	0.000796449	0.00618027
TBC1D8B	sp|Q0IIM8|TBC8B_HUMAN	TBC1 domain family member 8B OS=Homo sapiens OX=9606 GN=TBC1D8B PE=1 SV=2	14	1	0.62	5.0091e+06	5.26798e+06	5.14733e+06	5.52277e+06	4.93879e+06	5.35852e+06	5.22292e+06	5.74431e+06	6.47229e+06	6.16196e+06	6.37633e+06	5.80953e+06	6.74921e+06	6.98179e+06	7.46347e+06	6.92011e+06	0.254011	0.000307364	0.00444152	0.451146	4.28646e-06	0.000265505
GRIA1	sp|P42261|GRIA1_HUMAN	Glutamate receptor 1 OS=Homo sapiens OX=9606 GN=GRIA1 PE=1 SV=2	20	13	13.8	248880	293495	285617	291958	236521	268662	272816	338331	346347	353799	512241	338280	365720	334396	333863	376836	0.458325	0.000309166	0.00444695	0.363347	0.000847098	0.00643354
GNAQ	sp|P50148|GNAQ_HUMAN	Guanine nucleotide-binding protein G(q) subunit alpha OS=Homo sapiens OX=9606 GN=GNAQ PE=1 SV=4	210	27	55.43	1.00697e+07	9.89594e+06	9.68497e+06	1.00146e+07	9.70956e+06	9.9381e+06	9.67425e+06	7.80915e+06	8.30966e+06	8.72901e+06	9.14471e+06	8.44425e+06	7.84595e+06	7.59303e+06	8.0235e+06	7.18615e+06	-0.235957	0.000310005	0.00445482	-0.37602	1.11311e-05	0.000484229
EMC3	sp|Q9P0I2|EMC3_HUMAN	ER membrane protein complex subunit 3 OS=Homo sapiens OX=9606 GN=EMC3 PE=1 SV=3	22	8	27.97	290312	232866	296399	247836	249548	229934	238707	412044	303647	361330	412920	326262	297682	288016	260304	320197	0.45977	0.00031007	0.00445482	0.184177	0.0868636	0.174286
PWP1	sp|Q13610|PWP1_HUMAN	Periodic tryptophan protein 1 homolog OS=Homo sapiens OX=9606 GN=PWP1 PE=1 SV=1	15	8	21.36	593245	579881	564883	601904	614413	580625	625780	529778	507932	453853	497602	515822	516061	500382	489580	480864	-0.240344	0.000310356	0.00445722	-0.277219	0.00017957	0.00241137
UBXN6	sp|Q9BZV1|UBXN6_HUMAN	UBX domain-containing protein 6 OS=Homo sapiens OX=9606 GN=UBXN6 PE=1 SV=1	24	10	31.52	351914	385856	370775	337721	365470	388228	394452	301476	332156	296287	271640	327284	294502	342872	330537	313212	-0.287788	0.000315502	0.00452417	-0.171483	0.0186454	0.0557676
SLC25A17	sp|O43808|PM34_HUMAN	Peroxisomal membrane protein PMP34 OS=Homo sapiens OX=9606 GN=SLC25A17 PE=1 SV=1	8	5	20.2	106865	94276.1	108707	106357	90659.2	96829.1	96599.9	143567	115262	114062	130666	124140	123131	121340	133023	117990	0.32162	0.000317018	0.00453201	0.31233	0.00127703	0.00848146
DNAJB11	sp|Q9UBS4|DJB11_HUMAN	DnaJ homolog subfamily B member 11 OS=Homo sapiens OX=9606 GN=DNAJB11 PE=1 SV=1	46	12	33.8	1.9691e+06	1.85716e+06	2.12256e+06	1.99695e+06	1.86928e+06	2.10143e+06	1.97035e+06	2.92462e+06	2.61097e+06	2.67287e+06	2.05227e+06	2.38348e+06	2.7744e+06	2.80923e+06	2.80008e+06	2.80644e+06	0.365634	0.000319291	0.0045558	0.50148	2.67268e-06	0.00019192
TUBA1A	sp|Q71U36|TBA1A_HUMAN	Tubulin alpha-1A chain OS=Homo sapiens OX=9606 GN=TUBA1A PE=1 SV=1	6201	42	64.52	1.6343e+08	1.72935e+08	1.58711e+08	1.75838e+08	1.6482e+08	1.78613e+08	1.67783e+08	1.26335e+08	1.53923e+08	1.30369e+08	1.2741e+08	1.40806e+08	1.51231e+08	1.51689e+08	1.61408e+08	1.40965e+08	-0.291173	0.000320708	0.00456502	-0.159121	0.0220187	0.0630222
GIGYF2	sp|Q6Y7W6|GGYF2_HUMAN	GRB10-interacting GYF protein 2 OS=Homo sapiens OX=9606 GN=GIGYF2 PE=1 SV=1	50	27	20.86	1.05051e+06	1.01425e+06	1.01378e+06	1.06413e+06	1.06031e+06	996687	1.05724e+06	879950	900546	855533	929238	911691	909941	923396	890335	945876	-0.207586	0.000320913	0.00456502	-0.172505	0.00408214	0.0185341
PNMA1	sp|Q8ND90|PNMA1_HUMAN	Paraneoplastic antigen Ma1 OS=Homo sapiens OX=9606 GN=PNMA1 PE=1 SV=2	8	6	20.11	175132	179817	188266	187215	190937	189954	202134	160402	148157	129502	168177	155071	156400	147498	157368	162589	-0.298318	0.000321925	0.0045658	-0.267952	0.000732716	0.00582622
DEF8	sp|Q6ZN54|DEFI8_HUMAN	Differentially expressed in FDCP 8 homolog OS=Homo sapiens OX=9606 GN=DEF8 PE=1 SV=2	2	2	4.3	236901	256315	219034	230647	224747	248983	205364	287647	294352	272667	321735	299179	257013	253574	272376	241564	0.31749	0.000322103	0.0045658	0.144677	0.0785542	0.16161
DNAJC13	sp|O75165|DJC13_HUMAN	DnaJ homolog subfamily C member 13 OS=Homo sapiens OX=9606 GN=DNAJC13 PE=1 SV=5	133	72	35.62	780452	763074	837536	737662	742150	791915	787538	903110	893410	913986	897451	900789	898671	869518	894617	893946	0.214776	0.000323048	0.00457401	0.190132	0.00428235	0.0192169
AKR1C2	sp|P52895|AK1C2_HUMAN	Aldo-keto reductase family 1 member C2 OS=Homo sapiens OX=9606 GN=AKR1C2 PE=1 SV=3	77	15	43.65	4.90292e+06	5.3364e+06	5.0393e+06	4.80047e+06	5.43895e+06	5.72199e+06	5.48625e+06	3.6515e+06	4.58327e+06	3.53734e+06	2.69248e+06	3.7886e+06	4.38509e+06	4.99053e+06	4.80824e+06	4.82803e+06	-0.493673	0.000323447	0.0045767	-0.103417	0.134709	0.241899
TUBA4A	sp|P68366|TBA4A_HUMAN	Tubulin alpha-4A chain OS=Homo sapiens OX=9606 GN=TUBA4A PE=1 SV=1	5140	33	56.25	1.63945e+08	1.70786e+08	1.58269e+08	1.74486e+08	1.63367e+08	1.76725e+08	1.65542e+08	1.26468e+08	1.5271e+08	1.30399e+08	1.24575e+08	1.38573e+08	1.51361e+08	1.51467e+08	1.61432e+08	1.41623e+08	-0.290935	0.000324205	0.00458395	-0.146631	0.0280835	0.075068
CHAMP1	sp|Q96JM3|CHAP1_HUMAN	Chromosome alignment-maintaining phosphoprotein 1 OS=Homo sapiens OX=9606 GN=CHAMP1 PE=1 SV=2	41	24	30.91	1.2444e+06	1.08941e+06	1.10401e+06	1.27176e+06	1.23915e+06	1.02716e+06	1.14326e+06	1.0483e+06	927596	939771	892718	913008	918488	945520	868926	905872	-0.301246	0.000327026	0.00461686	-0.352009	0.000696281	0.00563592
TUBA1B	sp|P68363|TBA1B_HUMAN	Tubulin alpha-1B chain OS=Homo sapiens OX=9606 GN=TUBA1B PE=1 SV=1	6132	41	64.52	1.63552e+08	1.72641e+08	1.58585e+08	1.75872e+08	1.64732e+08	1.78594e+08	1.67746e+08	1.26536e+08	1.53813e+08	1.30505e+08	1.27153e+08	1.4072e+08	1.5146e+08	1.51745e+08	1.61443e+08	1.4111e+08	-0.290482	0.000328144	0.00462543	-0.157843	0.0227203	0.0644925
TUBA1C	sp|Q9BQE3|TBA1C_HUMAN	Tubulin alpha-1C chain OS=Homo sapiens OX=9606 GN=TUBA1C PE=1 SV=1	5654	40	64.81	1.58371e+08	1.67999e+08	1.5415e+08	1.69367e+08	1.60639e+08	1.73491e+08	1.63544e+08	1.22989e+08	1.49536e+08	1.26991e+08	1.24303e+08	1.36899e+08	1.47155e+08	1.48123e+08	1.56786e+08	1.37404e+08	-0.287412	0.000329449	0.0046376	-0.154085	0.0239804	0.0669019
TMEM35A	sp|Q53FP2|TM35A_HUMAN	Transmembrane protein 35A OS=Homo sapiens OX=9606 GN=TMEM35A PE=1 SV=2	75	12	36.53	3.48148e+06	3.75051e+06	3.63501e+06	4.39012e+06	3.68785e+06	3.84035e+06	3.67021e+06	4.19783e+06	5.42612e+06	4.35462e+06	4.88633e+06	4.84346e+06	5.54978e+06	5.43807e+06	5.71372e+06	5.03627e+06	0.363524	0.00032961	0.0046376	0.515262	2.56599e-05	0.000799104
RET	sp|P07949|RET_HUMAN	Proto-oncogene tyrosine-protein kinase receptor Ret OS=Homo sapiens OX=9606 GN=RET PE=1 SV=3	33	19	18.58	754616	743594	637195	677929	680733	834557	746156	538802	521617	665488	534622	524563	599775	517924	502172	532591	-0.362754	0.000331259	0.00465773	-0.481641	8.70713e-05	0.00155267
ACSL3	sp|O95573|ACSL3_HUMAN	Long-chain-fatty-acid--CoA ligase 3 OS=Homo sapiens OX=9606 GN=ACSL3 PE=1 SV=3	125	29	42.92	2.04121e+06	2.29817e+06	2.08485e+06	2.28152e+06	2.06147e+06	2.28563e+06	2.15367e+06	2.35269e+06	2.74179e+06	2.49341e+06	2.67737e+06	2.66357e+06	2.72123e+06	2.3499e+06	2.40677e+06	2.3031e+06	0.263438	0.00033129	0.00465773	0.116866	0.0674383	0.144411
EMC10	sp|Q5UCC4|EMC10_HUMAN	ER membrane protein complex subunit 10 OS=Homo sapiens OX=9606 GN=EMC10 PE=1 SV=1	12	7	17.18	1.53066e+06	1.43345e+06	1.5924e+06	1.39868e+06	1.44532e+06	1.58208e+06	1.50065e+06	2.14196e+06	1.75666e+06	1.73462e+06	1.98091e+06	1.99276e+06	1.6456e+06	1.58159e+06	1.61714e+06	1.62277e+06	0.319886	0.000331866	0.00465882	0.103324	0.0918608	0.182038
LCP1	sp|P13796|PLSL_HUMAN	Plastin-2 OS=Homo sapiens OX=9606 GN=LCP1 PE=1 SV=6	10	7	11.32	317109	261130	396534	218581	242419	268200	272473	578567	354398	570441	443458	430312	371725	306201	267412	434712	0.696541	0.000332134	0.00466083	0.244685	0.212458	0.338608
FAM169A	sp|Q9Y6X4|F169A_HUMAN	Soluble lamin-associated protein of 75 kDa OS=Homo sapiens OX=9606 GN=FAM169A PE=1 SV=2	37	16	30.45	1.59643e+06	1.69318e+06	1.61989e+06	1.8112e+06	1.74774e+06	1.73732e+06	1.75572e+06	1.28753e+06	1.41368e+06	1.29021e+06	1.50079e+06	1.53334e+06	1.46112e+06	1.32239e+06	1.34995e+06	1.27812e+06	-0.274835	0.000335497	0.00470241	-0.374999	3.01606e-05	0.000868643
PRRC2B	sp|Q5JSZ5|PRC2B_HUMAN	Protein PRRC2B OS=Homo sapiens OX=9606 GN=PRRC2B PE=1 SV=2	42	29	16.69	630152	601990	626081	682670	667948	603307	653524	500258	523478	528455	579731	547339	545758	573263	520820	577420	-0.247201	0.000335721	0.00470241	-0.195445	0.0079501	0.0301561
RAB11B	sp|Q15907|RB11B_HUMAN	Ras-related protein Rab-11B OS=Homo sapiens OX=9606 GN=RAB11B PE=1 SV=4	173	17	66.06	8.65064e+06	8.72326e+06	8.77611e+06	9.21634e+06	8.50111e+06	8.73368e+06	8.82853e+06	1.01267e+07	1.00657e+07	9.91909e+06	1.11097e+07	9.83036e+06	1.02258e+07	9.92626e+06	1.02471e+07	1.00677e+07	0.218012	0.000335725	0.00470241	0.200229	0.00113689	0.00782734
SAR1A	sp|Q9NR31|SAR1A_HUMAN	GTP-binding protein SAR1a OS=Homo sapiens OX=9606 GN=SAR1A PE=1 SV=1	62	12	48.48	2.2245e+06	1.89779e+06	2.02035e+06	2.22728e+06	2.11222e+06	1.95434e+06	1.9498e+06	2.90981e+06	2.65252e+06	2.65342e+06	2.28072e+06	2.31518e+06	2.62787e+06	2.63812e+06	2.62307e+06	2.68229e+06	0.321805	0.000338947	0.00474003	0.368107	0.000134076	0.0019905
SAR1A	sp|Q9NR31|SAR1A_HUMAN	GTP-binding protein SAR1a OS=Homo sapiens OX=9606 GN=SAR1A PE=1 SV=1	62	12	48.48	2.2245e+06	1.89779e+06	2.02035e+06	2.22728e+06	2.11222e+06	1.95434e+06	1.9498e+06	2.90981e+06	2.65252e+06	2.65342e+06	2.28072e+06	2.31518e+06	2.62787e+06	2.63812e+06	2.62307e+06	2.68229e+06	0.321805	0.000338947	0.00474003	0.368107	0.000134076	0.0019905
LAMTOR1	sp|Q6IAA8|LTOR1_HUMAN	Ragulator complex protein LAMTOR1 OS=Homo sapiens OX=9606 GN=LAMTOR1 PE=1 SV=2	43	10	74.53	1.9054e+06	1.69593e+06	1.89296e+06	1.62883e+06	1.73576e+06	1.67651e+06	1.6922e+06	2.28612e+06	1.95532e+06	2.3741e+06	2.47718e+06	2.17949e+06	1.93818e+06	1.92222e+06	1.85774e+06	2.00685e+06	0.330143	0.000339132	0.00474003	0.144716	0.0442569	0.105609
FRMD3	sp|A2A2Y4|FRMD3_HUMAN	FERM domain-containing protein 3 OS=Homo sapiens OX=9606 GN=FRMD3 PE=1 SV=1	5	4	6.37	134617	144314	112913	155837	131458	171534	134036	93378.7	108210	93521.4	85542.2	86373.8	126864	90127.9	86960.4	87355.3	-0.510454	0.000339611	0.00474003	-0.663478	7.95748e-05	0.0014721
SCD5	sp|Q86SK9|SCD5_HUMAN	Stearoyl-CoA desaturase 5 OS=Homo sapiens OX=9606 GN=SCD5 PE=1 SV=2	9	4	13.33	948466	1.10904e+06	1.00803e+06	1.12782e+06	1.02881e+06	1.03601e+06	1.14233e+06	827851	897331	750855	836512	952368	862449	915362	936552	900315	-0.308051	0.000339678	0.00474003	-0.201988	0.0107938	0.0374754
TCEAL6	sp|Q6IPX3|TCAL6_HUMAN	Transcription elongation factor A protein-like 6 OS=Homo sapiens OX=9606 GN=TCEAL6 PE=2 SV=1	15	6	25.5	538997	614133	550765	429481	473514	439355	660678	330539	405350	321183	379545	406807	382878	351929	320089	330772	-0.502461	0.000340869	0.00474956	-0.648077	0.000466301	0.00436023
B4GALNT1	sp|Q00973|B4GN1_HUMAN	Beta-1,4 N-acetylgalactosaminyltransferase 1 OS=Homo sapiens OX=9606 GN=B4GALNT1 PE=1 SV=2	23	16	31.52	185184	183432	210425	184844	191241	230442	242780	265234	253180	240020	285625	273327	255062	293632	293928	285514	0.367231	0.000341315	0.00475165	0.520544	0.000220475	0.00274399
SLC66A2	sp|Q8N2U9|S66A2_HUMAN	Solute carrier family 66 member 2 OS=Homo sapiens OX=9606 GN=SLC66A2 PE=1 SV=1	3	2	5.54	69124.5	61614.1	64196.9	102890	57598.2	68074.4	59746.7	114963	93693.5	99394.1	104777	85314.7	125866	86612.4	102136	86525.2	0.605253	0.000343199	0.00476253	0.431946	0.0188923	0.0562604
FGF13	sp|Q92913|FGF13_HUMAN	Fibroblast growth factor 13 OS=Homo sapiens OX=9606 GN=FGF13 PE=1 SV=1	24	6	26.53	1.3642e+06	1.30215e+06	1.38257e+06	1.26852e+06	1.08966e+06	1.46324e+06	1.34323e+06	850704	1.03178e+06	1.07877e+06	692832	904699	1.09662e+06	1.04399e+06	1.11018e+06	1.05135e+06	-0.494434	0.00034515	0.00477917	-0.296121	0.0042436	0.0190842
BLOC1S1	sp|P78537|BL1S1_HUMAN	Biogenesis of lysosome-related organelles complex 1 subunit 1 OS=Homo sapiens OX=9606 GN=BLOC1S1 PE=1 SV=2	15	5	44.44	302892	252126	300885	251299	283811	260080	273296	382872	325453	377940	407429	365814	294219	304858	285227	319255	0.380206	0.000345712	0.00477917	0.143189	0.0852209	0.171866
PIGB	sp|Q92521|PIGB_HUMAN	GPI mannosyltransferase 3 OS=Homo sapiens OX=9606 GN=PIGB PE=1 SV=1	12	3	7.58	106419	97193.6	107674	101170	100724	92473.2	95008.4	140420	124055	111184	122813	116501	120502	121346	120653	121921	0.290528	0.00034573	0.00477917	0.279251	0.000636003	0.0052923
TMEM132E	sp|Q6IEE7|T132E_HUMAN	Transmembrane protein 132E OS=Homo sapiens OX=9606 GN=TMEM132E PE=1 SV=2	49	22	25.05	494566	583648	499881	500087	511295	568989	537885	366151	471872	377511	421094	468127	391415	410636	452934	395386	-0.348325	0.000345931	0.00477917	-0.331032	0.00076843	0.00602315
FAM171A2	sp|A8MVW0|F1712_HUMAN	Protein FAM171A2 OS=Homo sapiens OX=9606 GN=FAM171A2 PE=1 SV=1	85	28	43.83	1.5271e+06	1.75722e+06	1.45841e+06	1.78506e+06	1.65774e+06	1.757e+06	1.73428e+06	1.12187e+06	1.30448e+06	1.18982e+06	1.53825e+06	1.3719e+06	1.26165e+06	1.25623e+06	1.30705e+06	1.18438e+06	-0.365632	0.000347381	0.00479389	-0.414596	0.000188228	0.00248044
ALG1	sp|Q9BT22|ALG1_HUMAN	Chitobiosyldiphosphodolichol beta-mannosyltransferase OS=Homo sapiens OX=9606 GN=ALG1 PE=1 SV=2	17	8	19.4	101104	121269	117746	117638	111729	129487	123773	139646	149374	129991	160428	162550	144626	140169	143849	133917	0.329817	0.000347964	0.00480016	0.248459	0.00651259	0.0260401
SEMA4D	sp|Q92854|SEM4D_HUMAN	Semaphorin-4D OS=Homo sapiens OX=9606 GN=SEMA4D PE=1 SV=1	47	17	16.71	1.55213e+06	1.76571e+06	1.36959e+06	2.10964e+06	1.89513e+06	1.87028e+06	1.50736e+06	1.06405e+06	1.34392e+06	1.16703e+06	1.01816e+06	1.24728e+06	1.41375e+06	1.18234e+06	1.39842e+06	1.04931e+06	-0.507979	0.000348809	0.00480763	-0.506871	0.00333799	0.0161652
TPP2	sp|P29144|TPP2_HUMAN	Tripeptidyl-peptidase 2 OS=Homo sapiens OX=9606 GN=TPP2 PE=1 SV=4	130	40	34.03	1.04403e+06	1.08053e+06	1.11474e+06	1.06088e+06	1.07047e+06	1.10922e+06	1.11717e+06	917513	994760	895025	785189	890625	949501	1.19194e+06	1.2288e+06	1.17136e+06	-0.264735	0.00035211	0.00484132	0.141937	0.0116675	0.0397617
SUB1	sp|P53999|TCP4_HUMAN	Activated RNA polymerase II transcriptional coactivator p15 OS=Homo sapiens OX=9606 GN=SUB1 PE=1 SV=3	48	10	50.39	4.72393e+06	3.65136e+06	4.31109e+06	5.01631e+06	4.21057e+06	3.60322e+06	4.1144e+06	3.3014e+06	3.47727e+06	2.87591e+06	3.04895e+06	2.83611e+06	3.51479e+06	3.45062e+06	3.45431e+06	3.52983e+06	-0.410655	0.000352242	0.00484132	-0.274156	0.0194106	0.0573747
RINT1	sp|Q6NUQ1|RINT1_HUMAN	RAD50-interacting protein 1 OS=Homo sapiens OX=9606 GN=RINT1 PE=1 SV=1	17	11	11.99	271858	215979	244425	268728	210323	246720	216100	331612	284496	316094	363942	282246	298732	267870	271802	283030	0.388705	0.000353291	0.0048504	0.204092	0.0455526	0.107899
NA	cu|MAP6_I247M|snp	MAP6|uc001owu.3|I247M|chr11:75378674-75378674.A_C	30	4	59.02	2.44147e+06	3.39805e+06	2.60296e+06	2.97621e+06	2.85689e+06	3.5428e+06	3.28486e+06	1.56137e+06	2.39569e+06	1.83666e+06	2.37156e+06	2.24601e+06	2.06664e+06	2.37578e+06	2.562e+06	1.99391e+06	-0.54004	0.000357167	0.00489105	-0.379755	0.0112431	0.0386463
PLEKHA6	sp|Q9Y2H5|PKHA6_HUMAN	Pleckstrin homology domain-containing family A member 6 OS=Homo sapiens OX=9606 GN=PLEKHA6 PE=1 SV=4	33	21	22.04	245973	283216	235939	238572	263444	280154	244483	197729	217784	198718	166637	211396	218187	208173	208775	198889	-0.345823	0.000358669	0.00490085	-0.315152	0.00102376	0.00725225
RTN2	sp|O75298|RTN2_HUMAN	Reticulon-2 OS=Homo sapiens OX=9606 GN=RTN2 PE=1 SV=1	12	6	13.03	152485	185264	167010	165240	155039	180075	185762	186533	229629	203812	228330	254257	212835	200311	222165	175479	0.363029	0.000359255	0.00490527	0.225898	0.0282299	0.0753038
FLNC	sp|Q14315|FLNC_HUMAN	Filamin-C OS=Homo sapiens OX=9606 GN=FLNC PE=1 SV=3	247	79	32.77	4.66125e+06	2.63645e+06	3.77216e+06	3.44168e+06	3.48015e+06	2.63645e+06	2.931e+06	8.47614e+06	4.29146e+06	8.54671e+06	9.64507e+06	5.37224e+06	4.50022e+06	4.06655e+06	3.34659e+06	4.91684e+06	0.967075	0.00036715	0.00499485	0.297558	0.125907	0.229654
TUBA8	sp|Q9NY65|TBA8_HUMAN	Tubulin alpha-8 chain OS=Homo sapiens OX=9606 GN=TUBA8 PE=1 SV=1	3244	26	43.65	9.51404e+07	9.96607e+07	9.29768e+07	1.00902e+08	9.56232e+07	1.03075e+08	9.80423e+07	7.53326e+07	8.91858e+07	7.74399e+07	7.5457e+07	8.27853e+07	8.8855e+07	8.88578e+07	9.39613e+07	8.3023e+07	-0.26747	0.000370012	0.00503012	-0.145053	0.0253789	0.0697476
CTSA	sp|P10619|PPGB_HUMAN	Lysosomal protective protein OS=Homo sapiens OX=9606 GN=CTSA PE=1 SV=2	13	5	10.62	362655	438743	386584	430923	377230	479736	441534	288003	348208	286766	314085	291482	373967	362132	391195	349952	-0.395683	0.000374998	0.00508497	-0.175728	0.0754083	0.157098
PDIA4	sp|P13667|PDIA4_HUMAN	Protein disulfide-isomerase A4 OS=Homo sapiens OX=9606 GN=PDIA4 PE=1 SV=2	235	47	54.26	6.70089e+06	5.47067e+06	6.82037e+06	5.85832e+06	5.86706e+06	6.35104e+06	5.82059e+06	9.69698e+06	7.8698e+06	9.49903e+06	6.73013e+06	7.23814e+06	8.65455e+06	8.0241e+06	7.85546e+06	8.77261e+06	0.425864	0.000375896	0.00508775	0.425986	0.000204649	0.00261219
UBR4	sp|Q5T4S7|UBR4_HUMAN	E3 ubiquitin-protein ligase UBR4 OS=Homo sapiens OX=9606 GN=UBR4 PE=1 SV=1	366	137	30.48	1.39179e+06	1.31241e+06	1.35195e+06	1.39761e+06	1.32063e+06	1.38006e+06	1.32109e+06	1.5932e+06	1.50782e+06	1.53199e+06	1.59678e+06	1.52498e+06	1.58097e+06	1.55965e+06	1.67092e+06	1.58822e+06	0.20102	0.000376291	0.00508775	0.246685	0.000359569	0.0037089
TMED5	sp|Q9Y3A6|TMED5_HUMAN	Transmembrane emp24 domain-containing protein 5 OS=Homo sapiens OX=9606 GN=TMED5 PE=1 SV=1	13	3	13.1	419254	364218	419542	410590	366989	413273	361583	659933	453056	579489	483585	455178	550280	479591	465443	499691	0.419103	0.000377285	0.00509369	0.293393	0.00138583	0.00895112
EMC1	sp|Q8N766|EMC1_HUMAN	ER membrane protein complex subunit 1 OS=Homo sapiens OX=9606 GN=EMC1 PE=1 SV=1	120	37	37.97	1.23405e+06	1.01398e+06	1.22781e+06	1.08541e+06	1.04537e+06	1.10347e+06	1.03941e+06	1.71879e+06	1.2566e+06	1.47081e+06	1.4384e+06	1.33697e+06	1.33321e+06	1.17458e+06	1.14816e+06	1.2848e+06	0.361513	0.000377404	0.00509369	0.121538	0.14032	0.249225
NAP1L3	sp|Q99457|NP1L3_HUMAN	Nucleosome assembly protein 1-like 3 OS=Homo sapiens OX=9606 GN=NAP1L3 PE=1 SV=2	1	1	1.58	57023.4	72587.7	69600	77743.5	65256.2	79961	80212.6	58876	62059.8	47466.2	42888	47746.1	51784.1	53914.4	59784.9	52385.9	-0.47293	0.000377479	0.00509369	-0.367503	0.00534101	0.0225706
SPIN3	sp|Q5JUX0|SPIN3_HUMAN	Spindlin-3 OS=Homo sapiens OX=9606 GN=SPIN3 PE=1 SV=1	5	2	12.02	60850.7	52479.6	64705.2	60973.8	63145.4	54909.3	70237.8	54555.1	48042.4	46930	47381.3	47508.9	46157.8	39368.8	36731.5	39725.1	-0.330264	0.000378113	0.00509934	-0.655828	1.16866e-05	0.000500822
IDH3A	sp|P50213|IDH3A_HUMAN	Isocitrate dehydrogenase [NAD] subunit alpha, mitochondrial OS=Homo sapiens OX=9606 GN=IDH3A PE=1 SV=1	129	20	42.35	4.47602e+06	4.12428e+06	4.84236e+06	4.17345e+06	4.00965e+06	4.26143e+06	4.34822e+06	5.90743e+06	5.06949e+06	5.61612e+06	6.87414e+06	5.62474e+06	4.70526e+06	5.09054e+06	5.01901e+06	5.36291e+06	0.375167	0.000379038	0.00510531	0.257715	0.00204013	0.0115469
NA	cu|CABLES2_T428K|snp	CABLES2|uc002ycv.2|T428K|chr20:60966318-60966318.G_T	1	1	14.75	167001	184286	178894	167240	193264	187683	191063	110805	158358	111677	97197.6	146381	151750	154222	160875	134817	-0.509708	0.000383077	0.00515528	-0.275886	0.00304624	0.0151559
RNF141	sp|Q8WVD5|RN141_HUMAN	RING finger protein 141 OS=Homo sapiens OX=9606 GN=RNF141 PE=1 SV=1	7	4	21.3	162362	173989	177935	148735	181276	180487	186092	197788	212211	208253	252067	246380	205659	189745	181432	178024	0.346876	0.000385691	0.00517743	0.0849412	0.26818	0.401568
EML4	sp|Q9HC35|EMAL4_HUMAN	Echinoderm microtubule-associated protein-like 4 OS=Homo sapiens OX=9606 GN=EML4 PE=1 SV=3	96	33	29.05	1.43721e+06	1.40404e+06	1.3777e+06	1.54316e+06	1.36908e+06	1.46539e+06	1.34176e+06	1.07844e+06	1.26254e+06	1.17486e+06	954885	1.13474e+06	1.25509e+06	1.27699e+06	1.30298e+06	1.21028e+06	-0.317345	0.000387361	0.00518663	-0.167596	0.0133611	0.0438941
DACH1	sp|Q9UI36|DACH1_HUMAN	Dachshund homolog 1 OS=Homo sapiens OX=9606 GN=DACH1 PE=1 SV=4	20	10	13.59	751273	628144	742498	682917	876254	604602	793652	634015	493886	479540	356806	519217	507365	601623	543400	558880	-0.55115	0.000391338	0.00521892	-0.344153	0.00890461	0.0327049
KRT222	sp|Q8N1A0|KT222_HUMAN	Keratin-like protein KRT222 OS=Homo sapiens OX=9606 GN=KRT222 PE=1 SV=1	7	6	20	145720	150543	177641	150149	124921	161659	146648	81387.5	111197	124710	117510	93323.1	120900	123964	127242	129811	-0.490953	0.000391419	0.00521892	-0.243228	0.0212399	0.0613612
DIDO1	sp|Q9BTC0|DIDO1_HUMAN	Death-inducer obliterator 1 OS=Homo sapiens OX=9606 GN=DIDO1 PE=1 SV=5	30	26	16.12	309466	333930	333110	336341	368064	327348	371204	289201	282407	267141	256728	305089	284416	296174	270055	281009	-0.275119	0.000391433	0.00521892	-0.265833	0.00215397	0.0119901
ABCF1	sp|Q8NE71|ABCF1_HUMAN	ATP-binding cassette sub-family F member 1 OS=Homo sapiens OX=9606 GN=ABCF1 PE=1 SV=2	51	20	24.85	487256	513937	531230	478279	501204	568584	567591	482912	419030	407968	407361	417384	430908	428079	432238	443862	-0.285005	0.000391849	0.00522261	-0.258788	0.00259773	0.0137075
PSMD5	sp|Q16401|PSMD5_HUMAN	26S proteasome non-ATPase regulatory subunit 5 OS=Homo sapiens OX=9606 GN=PSMD5 PE=1 SV=3	37	14	32.74	1.14369e+06	1.31457e+06	1.16108e+06	1.19772e+06	1.24852e+06	1.30285e+06	1.39091e+06	997870	1.06537e+06	834472	835950	1.11876e+06	982596	996981	988354	950150	-0.3694	0.000397076	0.00527637	-0.351959	0.000336667	0.003546
TRAPPC12	sp|Q8WVT3|TPC12_HUMAN	Trafficking protein particle complex subunit 12 OS=Homo sapiens OX=9606 GN=TRAPPC12 PE=1 SV=3	26	16	24.63	470058	418112	443847	466960	422030	439675	424091	553510	496330	552565	607850	483166	529744	510253	522794	534390	0.282944	0.000397152	0.00527637	0.246795	0.00100123	0.00714981
POGLUT1	sp|Q8NBL1|PGLT1_HUMAN	Protein O-glucosyltransferase 1 OS=Homo sapiens OX=9606 GN=POGLUT1 PE=1 SV=1	30	13	30.1	353434	387954	433569	324288	399347	424560	385221	549636	501897	497860	418079	500137	530372	598096	542878	567533	0.370049	0.000398287	0.0052803	0.562832	5.92059e-05	0.00125781
PLXNA4	sp|Q9HCM2|PLXA4_HUMAN	Plexin-A4 OS=Homo sapiens OX=9606 GN=PLXNA4 PE=1 SV=4	354	77	36.11	6.7216e+06	6.56838e+06	6.30799e+06	6.27429e+06	6.15891e+06	6.74312e+06	5.78161e+06	5.32364e+06	5.24007e+06	5.79978e+06	4.21342e+06	5.12903e+06	4.83008e+06	4.12745e+06	4.48414e+06	3.989e+06	-0.327743	0.000398295	0.0052803	-0.59966	1.50427e-06	0.000132731
VAPA	sp|Q9P0L0|VAPA_HUMAN	Vesicle-associated membrane protein-associated protein A OS=Homo sapiens OX=9606 GN=VAPA PE=1 SV=3	150	20	50.6	9.69303e+06	9.25996e+06	9.51711e+06	1.08103e+07	8.90152e+06	9.09754e+06	8.48564e+06	1.17974e+07	1.28744e+07	1.27525e+07	1.03803e+07	1.08108e+07	1.39942e+07	1.2401e+07	1.30544e+07	1.23872e+07	0.361215	0.000399421	0.00529269	0.428342	9.90395e-05	0.00167887
CDS1	sp|Q92903|CDS1_HUMAN	Phosphatidate cytidylyltransferase 1 OS=Homo sapiens OX=9606 GN=CDS1 PE=1 SV=2	14	5	9.54	160029	155926	184277	194226	147796	150378	160353	219735	193531	232224	194621	198650	222692	186048	193786	191992	0.355119	0.000400188	0.00529976	0.217216	0.031189	0.0809463
PTPsigma	tr|Q9UM81|Q9UM81_HUMAN	Protein-tyrosine-phosphatase OS=Homo sapiens OX=9606 GN=PTPsigma PE=2 SV=1	136	41	33.49	1.78168e+06	1.9356e+06	1.8441e+06	2.03666e+06	1.83218e+06	1.9362e+06	1.83559e+06	1.48003e+06	1.65146e+06	1.53784e+06	1.70085e+06	1.63774e+06	1.5731e+06	1.48179e+06	1.54394e+06	1.38132e+06	-0.240383	0.000400647	0.00530397	-0.360687	7.87603e-05	0.0014675
VAPB	sp|O95292|VAPB_HUMAN	Vesicle-associated membrane protein-associated protein B/C OS=Homo sapiens OX=9606 GN=VAPB PE=1 SV=3	113	16	52.67	5.92472e+06	5.2382e+06	5.50237e+06	6.20854e+06	4.79798e+06	5.35065e+06	4.74956e+06	6.65485e+06	7.09097e+06	7.74894e+06	6.60535e+06	6.03833e+06	7.74681e+06	7.09642e+06	7.60522e+06	7.1839e+06	0.371906	0.000402496	0.00532655	0.44056	0.000365724	0.0037517
SET	sp|Q01105|SET_HUMAN	Protein SET OS=Homo sapiens OX=9606 GN=SET PE=1 SV=3	86	8	27.93	1.04365e+07	8.0604e+06	8.7672e+06	1.09059e+07	9.25315e+06	7.80081e+06	8.45972e+06	6.85981e+06	7.0064e+06	6.4286e+06	5.62185e+06	5.69227e+06	7.99293e+06	6.88676e+06	6.90661e+06	7.22322e+06	-0.463705	0.000403262	0.00532916	-0.367244	0.00474417	0.0206695
ATP6V0D2	sp|Q8N8Y2|VA0D2_HUMAN	V-type proton ATPase subunit d 2 OS=Homo sapiens OX=9606 GN=ATP6V0D2 PE=1 SV=1	3	1	4.29	79611.1	78009.5	85798.8	87275.7	58492.9	79266.2	73901.2	85636.7	114729	111507	122388	96139.6	123466	138691	151569	128035	0.490279	0.000404412	0.00533584	0.854667	1.29894e-05	0.000534934
VAMP2	sp|P63027|VAMP2_HUMAN	Vesicle-associated membrane protein 2 OS=Homo sapiens OX=9606 GN=VAMP2 PE=1 SV=3	85	7	35.34	5.13914e+06	5.2406e+06	5.18951e+06	6.24744e+06	4.89307e+06	5.50404e+06	5.12766e+06	5.67382e+06	7.03719e+06	6.5548e+06	7.75405e+06	6.67355e+06	7.44082e+06	8.41125e+06	9.05377e+06	8.22482e+06	0.358743	0.000404767	0.00533584	0.685561	2.08002e-06	0.000166161
LARGE1	sp|O95461|LARG1_HUMAN	LARGE xylosyl- and glucuronyltransferase 1 OS=Homo sapiens OX=9606 GN=LARGE1 PE=1 SV=1	1	1	1.46	59920.8	50053.4	67401.1	60962.7	65037.6	67179.4	61481.3	79329.4	71525	84385.2	74851.3	74415.3	81685.6	67681.1	74944.8	69377.2	0.335977	0.000407436	0.00535111	0.200158	0.0470591	0.110693
INPP5D	sp|Q92835|SHIP1_HUMAN	Phosphatidylinositol 3,4,5-trisphosphate 5-phosphatase 1 OS=Homo sapiens OX=9606 GN=INPP5D PE=1 SV=2	2	2	1.43	230271	252640	237051	198603	208718	211412	234291	323435	267982	289432	362360	324197	244590	225443	203002	265257	0.418617	0.000409281	0.00536495	0.0369176	0.705182	0.80221
MTSS1	sp|O43312|MTSS1_HUMAN	Protein MTSS 1 OS=Homo sapiens OX=9606 GN=MTSS1 PE=1 SV=2	16	11	17.35	530166	690964	555358	611777	587851	748393	715261	384239	499986	486936	476758	452459	509107	509262	531688	544003	-0.433065	0.000409413	0.00536495	-0.253304	0.0390632	0.0960201
MEX3D	sp|Q86XN8|MEX3D_HUMAN	RNA-binding protein MEX3D OS=Homo sapiens OX=9606 GN=MEX3D PE=1 SV=3	10	6	10.29	281559	262974	259315	257609	315543	251037	286559	247606	221998	199788	180805	218253	218301	233209	213703	217421	-0.353575	0.000413983	0.00541536	-0.301635	0.00213706	0.0119416
EIF2A	sp|Q9BY44|EIF2A_HUMAN	Eukaryotic translation initiation factor 2A OS=Homo sapiens OX=9606 GN=EIF2A PE=1 SV=3	46	19	40.68	707951	668482	677536	602704	731115	671764	707821	571327	574524	536615	391857	520569	539320	548255	513546	541167	-0.391701	0.000416403	0.00544512	-0.348251	0.000216004	0.00269821
TECR	sp|Q9NZ01|TECR_HUMAN	Very-long-chain enoyl-CoA reductase OS=Homo sapiens OX=9606 GN=TECR PE=1 SV=1	44	12	32.47	2.61383e+06	2.20681e+06	2.43821e+06	2.3751e+06	2.16092e+06	2.14054e+06	2.08555e+06	3.36074e+06	2.66912e+06	3.01072e+06	2.94478e+06	2.61849e+06	2.75607e+06	2.56909e+06	2.33033e+06	2.879e+06	0.337178	0.000416919	0.0054481	0.17884	0.0639683	0.138767
GABARAP	sp|O95166|GBRAP_HUMAN	Gamma-aminobutyric acid receptor-associated protein OS=Homo sapiens OX=9606 GN=GABARAP PE=1 SV=1	35	5	19.66	1.10509e+07	1.06496e+07	1.05285e+07	1.03857e+07	1.00262e+07	1.07662e+07	9.85466e+06	1.31564e+07	1.57333e+07	1.43199e+07	1.05847e+07	1.3356e+07	1.62789e+07	1.06942e+07	1.10138e+07	1.07721e+07	0.396959	0.00041957	0.00547505	0.0497596	0.352279	0.490818
DNER	sp|Q8NFT8|DNER_HUMAN	Delta and Notch-like epidermal growth factor-related receptor OS=Homo sapiens OX=9606 GN=DNER PE=1 SV=1	3	2	2.85	252027	277253	285980	285081	266588	288550	252337	292719	343764	319929	401594	372300	339140	298290	281774	316180	0.334387	0.000421265	0.00549333	0.132924	0.0649795	0.140505
MXRA7	sp|P84157|MXRA7_HUMAN	Matrix-remodeling-associated protein 7 OS=Homo sapiens OX=9606 GN=MXRA7 PE=1 SV=1	13	6	26.47	2.60045e+06	1.96703e+06	2.51342e+06	2.45171e+06	1.93214e+06	2.09325e+06	2.17057e+06	2.73849e+06	2.87591e+06	3.65124e+06	2.70813e+06	2.95566e+06	3.05255e+06	3.29981e+06	3.48866e+06	3.32858e+06	0.417205	0.000432804	0.00560666	0.594429	0.000104257	0.00173354
IGSF3	sp|O75054|IGSF3_HUMAN	Immunoglobulin superfamily member 3 OS=Homo sapiens OX=9606 GN=IGSF3 PE=2 SV=3	106	39	32.91	1.52749e+06	1.1762e+06	1.32434e+06	1.30789e+06	1.30207e+06	1.21092e+06	1.29281e+06	1.03578e+06	1.03255e+06	1.21368e+06	988345	1.02406e+06	1.00582e+06	1.06129e+06	1.019e+06	990253	-0.313735	0.000433889	0.0056149	-0.347799	0.000820192	0.00629107
TXNDC5	sp|Q8NBS9|TXND5_HUMAN	Thioredoxin domain-containing protein 5 OS=Homo sapiens OX=9606 GN=TXNDC5 PE=1 SV=2	56	15	31.48	1.65524e+06	1.08871e+06	1.47926e+06	1.21004e+06	1.20346e+06	1.18076e+06	1.21809e+06	1.82624e+06	1.57197e+06	2.13595e+06	2.02365e+06	1.64634e+06	1.60713e+06	1.65304e+06	1.70419e+06	1.79498e+06	0.485062	0.000435785	0.00563164	0.424948	0.00429987	0.0192747
GNAZ	sp|P19086|GNAZ_HUMAN	Guanine nucleotide-binding protein G(z) subunit alpha OS=Homo sapiens OX=9606 GN=GNAZ PE=1 SV=3	105	17	43.1	6.4647e+06	6.89811e+06	6.26338e+06	7.00896e+06	6.64768e+06	6.98098e+06	6.78454e+06	4.87069e+06	5.72261e+06	5.33042e+06	6.01177e+06	6.02937e+06	5.51928e+06	5.36486e+06	5.68104e+06	4.8511e+06	-0.271082	0.000441245	0.00568295	-0.344968	0.000183298	0.00243954
MAPRE2	sp|Q15555|MARE2_HUMAN	Microtubule-associated protein RP/EB family member 2 OS=Homo sapiens OX=9606 GN=MAPRE2 PE=1 SV=1	147	15	48.93	2.51497e+07	2.25844e+07	2.22385e+07	2.60711e+07	2.31088e+07	2.32283e+07	2.111e+07	1.69382e+07	2.06795e+07	1.69185e+07	1.22879e+07	1.64026e+07	1.93541e+07	1.97951e+07	2.23551e+07	1.86656e+07	-0.465373	0.000445497	0.0057124	-0.205142	0.0243737	0.0677516
UBAC2	sp|Q8NBM4|UBAC2_HUMAN	Ubiquitin-associated domain-containing protein 2 OS=Homo sapiens OX=9606 GN=UBAC2 PE=1 SV=1	7	6	21.22	184094	189989	215066	180654	199160	198746	231717	266798	251399	273281	388625	342931	225824	246073	241717	259040	0.523423	0.00044617	0.0057124	0.320683	0.00196899	0.0112965
NAV1	sp|Q8NEY1|NAV1_HUMAN	Neuron navigator 1 OS=Homo sapiens OX=9606 GN=NAV1 PE=1 SV=2	160	73	43.95	1.26547e+06	1.40279e+06	1.23386e+06	1.34589e+06	1.39495e+06	1.41056e+06	1.2891e+06	968913	1.19551e+06	1.02438e+06	926320	1.13767e+06	1.17571e+06	1.14433e+06	1.16056e+06	1.09264e+06	-0.321983	0.000446479	0.0057124	-0.235605	0.00226706	0.0124253
EMC2	sp|Q15006|EMC2_HUMAN	ER membrane protein complex subunit 2 OS=Homo sapiens OX=9606 GN=EMC2 PE=1 SV=1	41	12	44.11	755977	666113	790743	609850	688393	685402	725923	1.10649e+06	819352	883066	1.00599e+06	981447	782633	769617	714432	824923	0.397056	0.000448019	0.0057124	0.132336	0.135484	0.243011
ITGA7	sp|Q13683|ITA7_HUMAN	Integrin alpha-7 OS=Homo sapiens OX=9606 GN=ITGA7 PE=1 SV=3	20	11	10.08	424606	408135	378972	353536	375903	428347	397110	374554	285953	335054	304851	292347	282723	252255	267078	249723	-0.342931	0.000448295	0.0057124	-0.622194	2.13304e-06	0.000167468
NACC2	sp|Q96BF6|NACC2_HUMAN	Nucleus accumbens-associated protein 2 OS=Homo sapiens OX=9606 GN=NACC2 PE=1 SV=1	2	2	4.09	27785.7	30641.9	31879.5	21056.8	30930.8	26311.8	28469.9	42968.1	35167.5	36591.7	39769.2	44468.3	32900.2	26667.2	21814.1	38668.9	0.46036	0.000458034	0.0058088	0.0156012	0.927843	0.952645
OGFRL1	sp|Q5TC84|OGRL1_HUMAN	Opioid growth factor receptor-like protein 1 OS=Homo sapiens OX=9606 GN=OGFRL1 PE=2 SV=1	1	1	2	48667.5	55296.6	57305.6	56508.4	52751.1	49634.2	41975.5	81340	65170.1	68797.6	79778.1	63991.5	58446.8	52466.6	59452.9	62604	0.424678	0.000460887	0.00583905	0.172556	0.110593	0.20853
MOV10	sp|Q9HCE1|MOV10_HUMAN	Helicase MOV-10 OS=Homo sapiens OX=9606 GN=MOV10 PE=1 SV=2	8	6	4.79	234882	220349	241583	199620	233013	217124	224776	326281	242493	313940	347430	287955	255071	246165	212017	263216	0.387204	0.000462098	0.00584402	0.0958875	0.248146	0.380321
IFT27	sp|Q9BW83|IFT27_HUMAN	Intraflagellar transport protein 27 homolog OS=Homo sapiens OX=9606 GN=IFT27 PE=1 SV=1	17	8	46.77	689414	706469	671467	759693	763993	705926	735692	572152	637897	547631	538523	586422	669640	611652	614661	588230	-0.283206	0.000462217	0.00584402	-0.248122	0.00104335	0.00735236
MGAT1	sp|P26572|MGAT1_HUMAN	Alpha-1,3-mannosyl-glycoprotein 2-beta-N-acetylglucosaminyltransferase OS=Homo sapiens OX=9606 GN=MGAT1 PE=1 SV=2	4	4	10.11	77685.7	67119.3	79374.7	60489.5	71151.2	77635.8	75235.1	124602	85611.3	96035.6	137224	113700	83278	77587.1	81296.3	79714.6	0.535161	0.000463982	0.00585249	0.135746	0.137285	0.245535
SPATS2	sp|Q86XZ4|SPAS2_HUMAN	Spermatogenesis-associated serine-rich protein 2 OS=Homo sapiens OX=9606 GN=SPATS2 PE=1 SV=1	14	9	15.78	296781	289245	320649	300605	326459	307287	313027	233521	255986	261862	256740	261952	285624	287285	258988	290441	-0.24845	0.000464519	0.00585729	-0.142605	0.0341399	0.0867146
ACOX1	sp|Q15067|ACOX1_HUMAN	Peroxisomal acyl-coenzyme A oxidase 1 OS=Homo sapiens OX=9606 GN=ACOX1 PE=1 SV=3	45	17	30	785319	779234	933071	666473	807753	784450	827023	1.02561e+06	990443	1.06269e+06	884278	1.13826e+06	985160	1.21841e+06	1.15333e+06	1.20034e+06	0.348665	0.000464988	0.0058577	0.583714	3.17551e-05	0.000890902
TMEM63C	sp|Q9P1W3|CSC1_HUMAN	Calcium permeable stress-gated cation channel 1 OS=Homo sapiens OX=9606 GN=TMEM63C PE=2 SV=1	7	4	5.83	56891	59346.5	67713	67098.8	52686.4	69031.6	61454.8	73216.9	80299.6	88269.7	89115.6	68817.8	97402.7	83394	78417.8	90940.3	0.413562	0.000465244	0.00585854	0.445258	0.00052922	0.00469109
IFIT1	sp|P09914|IFIT1_HUMAN	Interferon-induced protein with tetratricopeptide repeats 1 OS=Homo sapiens OX=9606 GN=IFIT1 PE=1 SV=2	2	1	1.46	238890	230370	187313	244532	215306	252630	199239	155218	176575	147215	129254	192103	182860	184561	193600	156426	-0.457018	0.000466427	0.00586554	-0.328689	0.00935773	0.0338776
GPKOW	sp|Q92917|GPKOW_HUMAN	G-patch domain and KOW motifs-containing protein OS=Homo sapiens OX=9606 GN=GPKOW PE=1 SV=2	13	9	22.06	158323	142876	150494	163418	150619	147876	160415	140981	129731	115787	125139	127563	132921	117188	122494	125903	-0.254841	0.000470664	0.00591087	-0.331527	0.000124213	0.00189808
ERLIN2	sp|O94905|ERLN2_HUMAN	Erlin-2 OS=Homo sapiens OX=9606 GN=ERLIN2 PE=1 SV=1	102	22	57.23	2.63038e+06	2.04943e+06	2.64271e+06	2.38214e+06	2.22938e+06	2.24386e+06	2.27443e+06	4.30406e+06	2.68138e+06	3.52526e+06	3.96291e+06	2.86861e+06	2.91763e+06	2.64734e+06	2.52526e+06	3.07978e+06	0.505461	0.000472434	0.00592912	0.227044	0.0311648	0.0808949
USP9X	sp|Q93008|USP9X_HUMAN	Probable ubiquitin carboxyl-terminal hydrolase FAF-X OS=Homo sapiens OX=9606 GN=USP9X PE=1 SV=4	267	71	26.59	2.69917e+06	2.48216e+06	2.58965e+06	2.67627e+06	2.52932e+06	2.53832e+06	2.47574e+06	3.06775e+06	2.82937e+06	3.10639e+06	3.32033e+06	2.91404e+06	2.89897e+06	2.753e+06	2.7961e+06	2.86789e+06	0.232717	0.000478731	0.00598579	0.127055	0.0259771	0.0709331
NCEH1	sp|Q6PIU2|NCEH1_HUMAN	Neutral cholesterol ester hydrolase 1 OS=Homo sapiens OX=9606 GN=NCEH1 PE=1 SV=3	14	7	22.3	376216	330480	378409	339772	356896	316887	351805	549249	405421	565444	866365	529516	429923	394321	371560	464892	0.628348	0.00047919	0.00598579	0.224969	0.01824	0.0548726
TRAPPC11	sp|Q7Z392|TPC11_HUMAN	Trafficking protein particle complex subunit 11 OS=Homo sapiens OX=9606 GN=TRAPPC11 PE=1 SV=2	23	13	12.8	286449	276221	314103	273689	264744	278288	278647	385751	323608	351944	325237	325970	324190	322021	323604	330172	0.267556	0.000481791	0.00600825	0.209036	0.00416199	0.0187734
GOLGA7B	sp|Q2TAP0|GOG7B_HUMAN	Golgin subfamily A member 7B OS=Homo sapiens OX=9606 GN=GOLGA7B PE=1 SV=2	16	5	26.35	232116	208325	210869	247658	209868	232093	193648	163557	169925	193102	162673	169783	194700	144529	160302	154477	-0.319504	0.000483566	0.00602236	-0.514817	4.46624e-05	0.00106678
UFSP2	sp|Q9NUQ7|UFSP2_HUMAN	Ufm1-specific protease 2 OS=Homo sapiens OX=9606 GN=UFSP2 PE=1 SV=3	6	5	14.07	74526.7	81696.3	94365.3	97825.9	87850.8	90245	89224.2	106886	116528	103122	99452.6	116994	128378	131250	118174	118121	0.346763	0.000487094	0.00604187	0.481259	0.000137341	0.00202053
BET1	sp|O15155|BET1_HUMAN	BET1 homolog OS=Homo sapiens OX=9606 GN=BET1 PE=1 SV=1	1	1	9.32	922903	594150	618481	795569	615923	633605	552518	1.09677e+06	877042	1.00715e+06	1.05635e+06	842727	894381	887433	893313	899277	0.523777	0.000487348	0.00604187	0.423463	0.0127105	0.0422315
TTC37	sp|Q6PGP7|TTC37_HUMAN	Tetratricopeptide repeat protein 37 OS=Homo sapiens OX=9606 GN=TTC37 PE=1 SV=1	73	36	26.41	624961	625510	605695	613804	602757	629849	619853	557910	553910	507213	488764	528763	555261	552734	564699	526661	-0.216706	0.000487667	0.00604187	-0.172591	0.00315764	0.0155117
PXK	sp|Q7Z7A4|PXK_HUMAN	PX domain-containing protein kinase-like protein OS=Homo sapiens OX=9606 GN=PXK PE=1 SV=1	10	7	13.15	187579	214850	185105	208356	194181	214254	198872	141916	180028	140722	124232	158238	178622	173593	180782	166496	-0.391278	0.000487813	0.00604187	-0.20582	0.00835282	0.0312527
NA	cu|PRKCSH_A291T|snp	PRKCSH|uc010xlz.2|A291T|chr19:11558275-11558275.G_A	3	2	49.18	177431	107130	134605	178001	110414	109901	95717.9	98923.3	63240.7	79969.2	60661.4	59834.6	89695.1	48473.3	50077.8	68917.9	-0.779679	0.000488039	0.00604187	-1.20317	0.000136998	0.00201707
MOAP1	sp|Q96BY2|MOAP1_HUMAN	Modulator of apoptosis 1 OS=Homo sapiens OX=9606 GN=MOAP1 PE=1 SV=1	2	2	4.27	110696	117495	123261	132229	122638	116667	128929	99655.8	93588.5	91601.1	113115	104602	98561	95843.8	108284	97870.4	-0.281938	0.000495985	0.00611998	-0.273542	0.00197373	0.011308
SCAMP2	sp|O15127|SCAM2_HUMAN	Secretory carrier-associated membrane protein 2 OS=Homo sapiens OX=9606 GN=SCAMP2 PE=1 SV=2	6	4	12.77	86819.5	81436.9	90091.1	70693.1	83082.2	85829.7	85907	128086	96825.4	111874	135579	109811	91404.1	96548.3	98726.1	97499.2	0.418257	0.000496901	0.00612927	0.230198	0.00850028	0.0316556
COPZ2	sp|Q9P299|COPZ2_HUMAN	Coatomer subunit zeta-2 OS=Homo sapiens OX=9606 GN=COPZ2 PE=2 SV=1	4	3	8.57	323950	276672	332966	241152	284545	262345	266299	461086	342315	501606	563301	411339	313961	310690	257125	387158	0.584464	0.000500006	0.00615539	0.152798	0.26414	0.397219
IFIT5	sp|Q13325|IFIT5_HUMAN	Interferon-induced protein with tetratricopeptide repeats 5 OS=Homo sapiens OX=9606 GN=IFIT5 PE=1 SV=1	23	12	24.9	447452	437183	367022	462199	420459	450704	366364	320611	332478	305227	286266	343851	382221	338352	341003	324813	-0.360668	0.000503636	0.00618379	-0.327614	0.00255429	0.0135203
METAP1	sp|P53582|MAP11_HUMAN	Methionine aminopeptidase 1 OS=Homo sapiens OX=9606 GN=METAP1 PE=1 SV=2	22	9	31.09	1.19753e+06	1.32836e+06	1.37767e+06	1.18843e+06	1.23563e+06	1.32224e+06	1.32405e+06	1.1272e+06	1.11846e+06	979192	954639	1.10469e+06	1.08959e+06	1.03518e+06	1.01986e+06	987161	-0.272249	0.0005056	0.00619977	-0.336445	0.000183959	0.00244513
SDF4	sp|Q9BRK5|CAB45_HUMAN	45 kDa calcium-binding protein OS=Homo sapiens OX=9606 GN=SDF4 PE=1 SV=1	19	10	28.45	226040	182602	239499	210611	202776	208618	211147	294392	245988	300268	274222	235588	257826	244822	223407	265333	0.339782	0.000506585	0.00620778	0.209422	0.0302975	0.0792706
DCP1A	sp|Q9NPI6|DCP1A_HUMAN	mRNA-decapping enzyme 1A OS=Homo sapiens OX=9606 GN=DCP1A PE=1 SV=3	19	12	30.24	482542	433021	471048	468232	479146	421991	476343	417156	382866	373555	404833	397340	375442	430620	442381	446184	-0.236236	0.000507809	0.00621667	-0.0689613	0.257629	0.390267
CCDC124	sp|Q96CT7|CC124_HUMAN	Coiled-coil domain-containing protein 124 OS=Homo sapiens OX=9606 GN=CCDC124 PE=1 SV=1	60	18	59.19	1.60818e+06	1.894e+06	1.6788e+06	1.76287e+06	1.75557e+06	1.97689e+06	1.98407e+06	1.15225e+06	1.60758e+06	1.21906e+06	1.40932e+06	1.54771e+06	1.4199e+06	1.53024e+06	1.62802e+06	1.45341e+06	-0.383163	0.000510106	0.00624103	-0.232063	0.012017	0.0405943
COPG2	sp|Q9UBF2|COPG2_HUMAN	Coatomer subunit gamma-2 OS=Homo sapiens OX=9606 GN=COPG2 PE=1 SV=1	136	37	42.37	2.05793e+06	1.8987e+06	1.97474e+06	2.0285e+06	2.03804e+06	1.86568e+06	1.91036e+06	2.53973e+06	2.25427e+06	2.1939e+06	2.32309e+06	2.2022e+06	2.34293e+06	2.24542e+06	2.23413e+06	2.27655e+06	0.230117	0.000510399	0.00624103	0.19561	0.00270682	0.0140513
TRIM67	sp|Q6ZTA4|TRI67_HUMAN	Tripartite motif-containing protein 67 OS=Homo sapiens OX=9606 GN=TRIM67 PE=2 SV=3	36	17	28.1	848910	952879	903210	855665	919909	923925	961122	619009	800819	654628	633657	854300	733721	603971	587794	589731	-0.35413	0.000514545	0.00628046	-0.613479	3.04901e-07	5.70347e-05
STAMBPL1	sp|Q96FJ0|STALP_HUMAN	AMSH-like protease OS=Homo sapiens OX=9606 GN=STAMBPL1 PE=1 SV=2	6	5	14.68	192771	212442	182206	197297	191897	218596	200310	155559	169563	165791	179118	162069	171901	173186	192877	181049	-0.251673	0.000515912	0.00628911	-0.127503	0.0808093	0.165024
KIF1B	sp|O60333|KIF1B_HUMAN	Kinesin-like protein KIF1B OS=Homo sapiens OX=9606 GN=KIF1B PE=1 SV=5	88	43	23.62	1.35431e+06	1.42562e+06	1.42902e+06	1.22861e+06	1.47498e+06	1.45285e+06	1.46974e+06	1.18351e+06	1.17064e+06	1.04755e+06	827192	1.19922e+06	1.08707e+06	1.18798e+06	1.12242e+06	1.16989e+06	-0.380347	0.000517283	0.00629148	-0.274219	0.00146143	0.00926696
SGPP1	sp|Q9BX95|SGPP1_HUMAN	Sphingosine-1-phosphate phosphatase 1 OS=Homo sapiens OX=9606 GN=SGPP1 PE=1 SV=2	1	1	1.59	78904.5	95719.1	87917.7	89062.5	101980	100578	106376	104881	139381	111011	165790	163849	130063	143571	142910	124960	0.510196	0.00051942	0.00631336	0.543073	0.000133279	0.00198228
DFFA	sp|O00273|DFFA_HUMAN	DNA fragmentation factor subunit alpha OS=Homo sapiens OX=9606 GN=DFFA PE=1 SV=1	26	9	31.42	642355	639961	642929	701931	631277	665229	657920	503199	601186	494337	523726	553014	598096	589576	626886	555636	-0.266136	0.000522697	0.00634289	-0.148952	0.0214178	0.0617328
MANF	sp|P55145|MANF_HUMAN	Mesencephalic astrocyte-derived neurotrophic factor OS=Homo sapiens OX=9606 GN=MANF PE=1 SV=3	27	6	28.57	1.82922e+06	1.32385e+06	1.58125e+06	1.55851e+06	1.49974e+06	1.41131e+06	1.27663e+06	2.32538e+06	1.9017e+06	2.5532e+06	2.03767e+06	1.59973e+06	2.25423e+06	2.10235e+06	1.89575e+06	2.39417e+06	0.489367	0.000525308	0.00636838	0.511724	0.000808452	0.00623295
TUBA3E	sp|Q6PEY2|TBA3E_HUMAN	Tubulin alpha-3E chain OS=Homo sapiens OX=9606 GN=TUBA3E PE=1 SV=2	2706	26	49.33	1.49419e+08	1.5299e+08	1.39746e+08	1.66103e+08	1.45175e+08	1.58764e+08	1.45092e+08	1.15588e+08	1.37584e+08	1.18069e+08	1.12522e+08	1.22173e+08	1.3658e+08	1.33424e+08	1.43474e+08	1.24779e+08	-0.289792	0.000526246	0.00637769	-0.174031	0.0256771	0.0702935
BLOC1S3	sp|Q6QNY0|BL1S3_HUMAN	Biogenesis of lysosome-related organelles complex 1 subunit 3 OS=Homo sapiens OX=9606 GN=BLOC1S3 PE=1 SV=1	6	4	28.71	63510.3	61258.8	62673.8	61840.2	71112.5	56570.2	62621.8	77538.9	74816.8	70089.7	89249.4	81824	72057.6	63148.9	56435.9	65445.2	0.303292	0.000529391	0.00639715	-0.0259888	0.728249	0.820417
KIAA1217	sp|Q5T5P2|SKT_HUMAN	Sickle tail protein homolog OS=Homo sapiens OX=9606 GN=KIAA1217 PE=1 SV=2	6	5	2.32	54821.6	57006	68683.6	53258.4	57762.7	62826.7	57217.1	80659.1	69352.5	101258	123622	79387	71418.2	67362	66616.4	77481.7	0.548831	0.000533281	0.00641275	0.262918	0.0102319	0.0361299
ZBED1	sp|O96006|ZBED1_HUMAN	E3 SUMO-protein ligase ZBED1 OS=Homo sapiens OX=9606 GN=ZBED1 PE=1 SV=1	1	1	1.3	64920.5	58995.6	63502.5	65012.9	67403.8	69590.5	59602.2	61766.1	50612.8	47138	42129.1	45159	53394.9	49817.1	51203.9	49566.1	-0.367505	0.000533494	0.00641275	-0.351713	0.000143722	0.00208732
NA	cu|RGPD4_V12L|snp	RGPD4|uc010ywk.2|V12L|chr2:108443503-108443503.G_C	1	1	30.95	47058.8	37152.4	35610.4	35335.8	35332.2	27417.7	29047.7	66996.7	42593	75375.2	102983	67082.5	42701.6	33325.2	24939.4	48144	0.859483	0.000534811	0.00641275	-0.0252787	0.900314	0.934787
SLC2A6	sp|Q9UGQ3|GTR6_HUMAN	Solute carrier family 2, facilitated glucose transporter member 6 OS=Homo sapiens OX=9606 GN=SLC2A6 PE=1 SV=2	4	3	6.9	90660.8	107583	83661.9	94707.1	97736.2	123529	115196	117348	130101	137765	168380	145920	133750	114100	106359	111041	0.449974	0.000536641	0.00641275	0.128575	0.274055	0.40797
SAFB2	sp|Q14151|SAFB2_HUMAN	Scaffold attachment factor B2 OS=Homo sapiens OX=9606 GN=SAFB2 PE=1 SV=1	74	30	29.07	1.67091e+06	1.62858e+06	1.54809e+06	1.83305e+06	1.7222e+06	1.59835e+06	1.57332e+06	1.41302e+06	1.40184e+06	1.35022e+06	1.45063e+06	1.37696e+06	1.45429e+06	1.3772e+06	1.37149e+06	1.36084e+06	-0.230414	0.000538984	0.00641568	-0.269384	0.000961692	0.00696767
ALCAM	sp|Q13740|CD166_HUMAN	CD166 antigen OS=Homo sapiens OX=9606 GN=ALCAM PE=1 SV=2	175	30	42.02	1.62061e+07	1.16951e+07	1.0553e+07	1.24268e+07	1.1855e+07	1.19952e+07	9.33134e+06	8.94277e+06	7.34184e+06	1.0069e+07	5.0521e+06	6.24421e+06	7.74484e+06	6.24559e+06	6.02823e+06	5.62241e+06	-0.684321	0.000541065	0.00643196	-0.992624	1.54253e-05	0.000594956
FAM241B	sp|Q96D05|F241B_HUMAN	Protein FAM241B OS=Homo sapiens OX=9606 GN=FAM241B PE=1 SV=1	13	5	39.67	316809	377192	304324	281507	372154	351471	386604	422274	487021	408721	457171	671283	485564	481886	440788	422175	0.506216	0.000541246	0.00643196	0.399655	0.00280835	0.0143699
CD200	sp|P41217|OX2G_HUMAN	OX-2 membrane glycoprotein OS=Homo sapiens OX=9606 GN=CD200 PE=1 SV=4	31	6	23.74	2.66313e+06	3.05923e+06	2.61405e+06	3.29439e+06	2.79132e+06	3.0103e+06	2.75651e+06	1.9464e+06	2.5373e+06	2.21476e+06	1.71031e+06	2.19408e+06	2.47644e+06	2.38255e+06	2.30966e+06	2.11192e+06	-0.412523	0.000542754	0.00643196	-0.344173	0.00123845	0.00830488
PTGIS	sp|Q16647|PTGIS_HUMAN	Prostacyclin synthase OS=Homo sapiens OX=9606 GN=PTGIS PE=1 SV=1	5	4	8.4	119867	127898	138859	121681	117095	151066	134680	178325	153784	155612	229026	183721	157224	124732	138094	128127	0.428127	0.00054344	0.00643196	0.0056066	0.947177	0.966005
GK	sp|P32189|GLPK_HUMAN	Glycerol kinase OS=Homo sapiens OX=9606 GN=GK PE=1 SV=3	52	18	35.6	958422	933641	1.11862e+06	964082	932434	950083	950519	1.30346e+06	1.0639e+06	1.28793e+06	1.37821e+06	1.18143e+06	1.08942e+06	1.07817e+06	1.02542e+06	1.15309e+06	0.320047	0.000543618	0.00643196	0.159537	0.0383665	0.094675
PIP4P2	sp|Q8N4L2|PP4P2_HUMAN	Type 2 phosphatidylinositol 4,5-bisphosphate 4-phosphatase OS=Homo sapiens OX=9606 GN=PIP4P2 PE=1 SV=1	14	5	28.4	190738	180291	185798	178585	182434	187902	197978	253108	207234	249087	334865	259657	210138	171891	171680	192687	0.42011	0.000544481	0.00644013	-0.060595	0.307745	0.443863
AIFM2	sp|Q9BRQ8|FSP1_HUMAN	Ferroptosis suppressor protein 1 OS=Homo sapiens OX=9606 GN=AIFM2 PE=1 SV=1	1	1	2.41	89147.4	94700.5	129631	88531.7	98105	86635.4	120209	224713	132610	154823	240142	203736	111683	117330	84225.8	148844	0.778072	0.000546458	0.00645738	0.187658	0.308956	0.445318
MORC2	sp|Q9Y6X9|MORC2_HUMAN	ATPase MORC2 OS=Homo sapiens OX=9606 GN=MORC2 PE=1 SV=2	30	20	21.22	442299	397765	398319	418576	442704	385023	416223	372801	345319	322652	265335	317444	356868	344842	355718	317882	-0.334949	0.000548877	0.00648188	-0.287565	0.000814483	0.00626431
GBE1	sp|Q04446|GLGB_HUMAN	1,4-alpha-glucan-branching enzyme OS=Homo sapiens OX=9606 GN=GBE1 PE=1 SV=3	51	18	24.36	653053	638581	667238	642789	668622	604503	629511	779604	711425	752884	793736	769862	697883	672182	649678	673355	0.221908	0.000549336	0.0064832	0.0482025	0.351611	0.49004
AKR1C1	sp|Q04828|AK1C1_HUMAN	Aldo-keto reductase family 1 member C1 OS=Homo sapiens OX=9606 GN=AKR1C1 PE=1 SV=1	104	17	49.23	4.87198e+06	5.15782e+06	4.89721e+06	4.80903e+06	5.24891e+06	5.40801e+06	5.29235e+06	3.82545e+06	4.63115e+06	3.6955e+06	2.90404e+06	3.98883e+06	4.33502e+06	4.95585e+06	4.85487e+06	4.71431e+06	-0.401433	0.000550604	0.00649203	-0.0733678	0.207925	0.333958
TRAPPC10	sp|P48553|TPC10_HUMAN	Trafficking protein particle complex subunit 10 OS=Homo sapiens OX=9606 GN=TRAPPC10 PE=1 SV=2	45	23	18.43	735663	732213	736865	788815	787615	742673	765784	836398	853549	874503	996878	888963	876465	883467	898218	883422	0.230815	0.000551125	0.00649612	0.234036	0.000515339	0.00462014
PTPRS	sp|Q13332|PTPRS_HUMAN	Receptor-type tyrosine-protein phosphatase S OS=Homo sapiens OX=9606 GN=PTPRS PE=1 SV=3	148	47	32.03	1.76578e+06	1.94811e+06	1.8371e+06	2.00441e+06	1.83552e+06	1.9302e+06	1.84325e+06	1.48637e+06	1.65282e+06	1.54039e+06	1.71417e+06	1.65458e+06	1.56678e+06	1.48677e+06	1.53282e+06	1.38479e+06	-0.231393	0.000556754	0.00653027	-0.357346	6.73688e-05	0.00135433
PRKD1	sp|Q15139|KPCD1_HUMAN	Serine/threonine-protein kinase D1 OS=Homo sapiens OX=9606 GN=PRKD1 PE=1 SV=2	11	5	7.46	107225	109111	109842	90948.2	102625	105892	93749.9	147748	111080	145148	148161	135984	114300	105746	96410.2	113277	0.373302	0.000559299	0.00654709	0.0332623	0.676946	0.780604
UBE2J1	sp|Q9Y385|UB2J1_HUMAN	Ubiquitin-conjugating enzyme E2 J1 OS=Homo sapiens OX=9606 GN=UBE2J1 PE=1 SV=2	17	8	30.5	283874	267776	304233	287921	302831	290911	283757	350218	318136	319783	364907	347373	334851	317656	305864	346674	0.231724	0.000561097	0.00655993	0.162615	0.0192273	0.0570536
CC2D2A	sp|Q9P2K1|C2D2A_HUMAN	Coiled-coil and C2 domain-containing protein 2A OS=Homo sapiens OX=9606 GN=CC2D2A PE=1 SV=3	3	3	1.85	73215.8	53801.3	65132.7	57664.2	51493.2	53972.8	47402.4	96870.2	65357.8	107295	117336	75203.2	76268.4	60066.4	48905.5	84730.5	0.623383	0.000567427	0.00661003	0.142798	0.412033	0.548579
EDF1	sp|O60869|EDF1_HUMAN	Endothelial differentiation-related factor 1 OS=Homo sapiens OX=9606 GN=EDF1 PE=1 SV=1	42	13	58.11	3.24247e+06	2.90343e+06	2.85253e+06	2.68819e+06	3.16023e+06	2.85813e+06	2.82739e+06	2.27223e+06	2.4075e+06	2.25939e+06	1.56723e+06	2.16144e+06	2.5294e+06	2.40866e+06	2.29555e+06	2.54382e+06	-0.42866	0.000569343	0.00662322	-0.278402	0.00180296	0.0106158
CTIF	sp|O43310|CTIF_HUMAN	CBP80/20-dependent translation initiation factor OS=Homo sapiens OX=9606 GN=CTIF PE=1 SV=1	28	18	29.77	439122	476272	461702	470287	486522	462299	510406	406442	414460	361719	367490	398393	432461	416752	432552	433260	-0.252952	0.000569655	0.00662478	-0.142788	0.0248132	0.0686723
KHDRBS2	sp|Q5VWX1|KHDR2_HUMAN	KH domain-containing, RNA-binding, signal transduction-associated protein 2 OS=Homo sapiens OX=9606 GN=KHDRBS2 PE=1 SV=1	49	14	26.07	4.1985e+06	4.88039e+06	4.58886e+06	4.49577e+06	4.9204e+06	4.79502e+06	4.87442e+06	4.15419e+06	4.09383e+06	3.60329e+06	3.19166e+06	3.8605e+06	3.91587e+06	3.79324e+06	3.64674e+06	3.80162e+06	-0.302533	0.000571671	0.00663972	-0.318609	0.000286461	0.0032356
MFSD5	sp|Q6N075|MFSD5_HUMAN	Molybdate-anion transporter OS=Homo sapiens OX=9606 GN=MFSD5 PE=1 SV=2	2	2	6.44	45809.4	42218.1	49679	42727.3	42869.9	50118.4	56385	65786.1	53686.9	63713.2	63072.5	54850.3	59082.2	53454.3	53588.7	51445.5	0.352685	0.00058427	0.00675421	0.172248	0.0848862	0.171357
MEAK7	sp|Q6P9B6|MEAK7_HUMAN	MTOR-associated protein MEAK7 OS=Homo sapiens OX=9606 GN=MEAK7 PE=1 SV=2	111	14	36.84	1.43635e+06	1.61113e+06	1.43839e+06	1.47203e+06	1.50488e+06	1.63725e+06	1.63985e+06	1.12878e+06	1.33509e+06	1.20878e+06	1.12656e+06	1.36886e+06	1.35446e+06	1.50537e+06	1.52405e+06	1.37848e+06	-0.294007	0.000584362	0.00675421	-0.0616172	0.364515	0.5026
GPRIN1	sp|Q7Z2K8|GRIN1_HUMAN	G protein-regulated inducer of neurite outgrowth 1 OS=Homo sapiens OX=9606 GN=GPRIN1 PE=1 SV=2	295	76	62	5.66704e+06	4.99779e+06	4.80141e+06	6.06703e+06	5.07194e+06	5.2488e+06	4.35432e+06	3.90773e+06	4.18105e+06	4.23039e+06	3.37529e+06	3.65501e+06	4.50706e+06	4.04387e+06	4.21093e+06	4.04436e+06	-0.378938	0.000587234	0.00678074	-0.328353	0.00428087	0.0192125
STMN2	sp|Q93045|STMN2_HUMAN	Stathmin-2 OS=Homo sapiens OX=9606 GN=STMN2 PE=1 SV=3	155	13	54.19	7.72357e+07	7.40495e+07	6.65782e+07	8.31373e+07	7.71303e+07	7.38573e+07	7.04088e+07	5.4623e+07	6.74904e+07	5.60345e+07	5.53497e+07	6.13461e+07	6.6439e+07	6.75236e+07	6.74642e+07	6.1805e+07	-0.311905	0.000587557	0.00678238	-0.184173	0.0246107	0.0682582
CDH7	sp|Q9ULB5|CADH7_HUMAN	Cadherin-7 OS=Homo sapiens OX=9606 GN=CDH7 PE=2 SV=2	11	10	14.9	292897	328796	333387	308227	281029	334732	284142	241914	227686	281448	180642	203999	259699	214828	223992	220619	-0.422003	0.000595006	0.00685379	-0.488099	2.86255e-05	0.000845254
TP53BP1	sp|Q12888|TP53B_HUMAN	TP53-binding protein 1 OS=Homo sapiens OX=9606 GN=TP53BP1 PE=1 SV=2	186	58	34.69	2.2956e+06	2.14245e+06	1.95735e+06	2.38806e+06	2.26249e+06	2.07246e+06	2.03362e+06	1.97643e+06	1.76229e+06	1.75986e+06	1.68845e+06	1.71497e+06	1.86287e+06	1.74318e+06	1.56999e+06	1.6824e+06	-0.26968	0.000599444	0.00688018	-0.376549	0.000277903	0.00317948
KIF1A	sp|Q12756|KIF1A_HUMAN	Kinesin-like protein KIF1A OS=Homo sapiens OX=9606 GN=KIF1A PE=1 SV=2	150	61	34.79	2.98484e+06	3.34215e+06	3.23176e+06	2.57124e+06	3.36918e+06	3.45063e+06	3.4222e+06	2.52244e+06	2.55575e+06	2.22454e+06	1.74378e+06	2.67243e+06	2.43288e+06	2.52155e+06	2.43279e+06	2.49002e+06	-0.445443	0.000599648	0.00688018	-0.358601	0.00210443	0.0118073
NA	cu|DST_M3139I|snp	DST|uc021zaz.2|M3139I|chr6:56417282-56417282.C_T	11	4	62.3	254362	194555	214203	244097	224681	215409	175992	162118	172501	170301	117678	151323	174392	158110	194432	176461	-0.464237	0.000601213	0.00689533	-0.298813	0.0221955	0.0633778
NCAM1	sp|P13591|NCAM1_HUMAN	Neural cell adhesion molecule 1 OS=Homo sapiens OX=9606 GN=NCAM1 PE=1 SV=3	793	48	46.27	5.68625e+07	5.8669e+07	5.42362e+07	6.72027e+07	5.70569e+07	5.99719e+07	5.30778e+07	4.50725e+07	5.23582e+07	4.6203e+07	4.45217e+07	4.48556e+07	5.16662e+07	4.33364e+07	4.7905e+07	4.0617e+07	-0.293149	0.000610773	0.00698144	-0.40348	0.000373942	0.00379542
PID1	sp|Q7Z2X4|PCLI1_HUMAN	PTB-containing, cubilin and LRP1-interacting protein OS=Homo sapiens OX=9606 GN=PID1 PE=1 SV=1	8	3	8.8	225260	196932	219998	207201	165353	177715	170006	293726	262880	380762	459204	263501	224086	237253	189566	295917	0.655244	0.000612847	0.00699659	0.293557	0.0595182	0.131625
TNKS1BP1	sp|Q9C0C2|TB182_HUMAN	182 kDa tankyrase-1-binding protein OS=Homo sapiens OX=9606 GN=TNKS1BP1 PE=1 SV=4	82	42	30.48	856767	807681	791412	796314	847073	806850	825898	679591	728461	726037	653721	737441	721243	741159	735462	704244	-0.211155	0.000617761	0.00704624	-0.171527	0.00478899	0.0208261
FAM120B	sp|Q96EK7|F120B_HUMAN	Constitutive coactivator of peroxisome proliferator-activated receptor gamma OS=Homo sapiens OX=9606 GN=FAM120B PE=1 SV=1	26	19	24.29	373410	383634	376613	417205	388925	387913	399495	326048	341991	267860	301368	315907	362192	291845	340226	302042	-0.293054	0.000620549	0.00707372	-0.325622	0.000243149	0.00292498
XKR7	sp|Q5GH72|XKR7_HUMAN	XK-related protein 7 OS=Homo sapiens OX=9606 GN=XKR7 PE=2 SV=1	37	14	26.77	796161	885303	801516	933150	920695	897351	867342	694349	754302	648638	690776	823910	665279	667349	708235	553744	-0.292482	0.000622473	0.0070935	-0.443999	0.00026014	0.00307111
BORCS6	sp|Q96GS4|BORC6_HUMAN	BLOC-1-related complex subunit 6 OS=Homo sapiens OX=9606 GN=BORCS6 PE=1 SV=2	10	8	32.49	320075	325371	292515	314321	326885	320115	321780	349638	376498	363123	418084	419625	353752	374503	348470	357205	0.257475	0.000622688	0.00709378	0.18263	0.0051587	0.0220036
PDHA1	sp|P08559|ODPA_HUMAN	Pyruvate dehydrogenase E1 component subunit alpha, somatic form, mitochondrial OS=Homo sapiens OX=9606 GN=PDHA1 PE=1 SV=3	179	32	53.59	5.30028e+06	5.54342e+06	6.09136e+06	5.36867e+06	5.01733e+06	5.95666e+06	5.71272e+06	6.90357e+06	6.3689e+06	6.60669e+06	7.23764e+06	6.53686e+06	6.27515e+06	7.02665e+06	7.10725e+06	6.95019e+06	0.257856	0.000626259	0.0071258	0.338235	0.000332544	0.00351737
MAP6	sp|Q96JE9|MAP6_HUMAN	Microtubule-associated protein 6 OS=Homo sapiens OX=9606 GN=MAP6 PE=1 SV=2	352	72	82.9	1.08865e+07	1.2214e+07	1.05972e+07	1.37003e+07	1.00602e+07	1.40357e+07	1.07241e+07	6.55776e+06	9.43484e+06	8.49224e+06	7.92978e+06	7.38062e+06	1.03986e+07	9.18325e+06	1.03489e+07	9.48697e+06	-0.495228	0.000626939	0.00713136	-0.27089	0.0319044	0.0824827
USP32	sp|Q8NFA0|UBP32_HUMAN	Ubiquitin carboxyl-terminal hydrolase 32 OS=Homo sapiens OX=9606 GN=USP32 PE=1 SV=1	36	19	12.59	373939	389120	371909	398060	399265	404281	392673	407694	490397	439381	465862	509560	480875	429205	452746	400195	0.252862	0.000627251	0.00713274	0.131265	0.0354	0.0889387
NADK2	sp|Q4G0N4|NAKD2_HUMAN	NAD kinase 2, mitochondrial OS=Homo sapiens OX=9606 GN=NADK2 PE=1 SV=2	65	19	48.42	951002	869481	943384	822269	863390	803514	889969	1.23173e+06	1.00001e+06	1.10983e+06	1.22779e+06	1.16769e+06	922769	1.13334e+06	1.1076e+06	1.1335e+06	0.333374	0.000628586	0.00714021	0.360504	0.000143649	0.00208707
RPL6	sp|Q02878|RL6_HUMAN	60S ribosomal protein L6 OS=Homo sapiens OX=9606 GN=RPL6 PE=1 SV=3	131	18	48.26	1.18417e+07	1.05665e+07	1.13462e+07	1.10878e+07	1.1766e+07	1.05132e+07	1.16777e+07	1.04658e+07	9.61905e+06	9.3575e+06	9.61935e+06	9.27105e+06	9.4208e+06	9.61714e+06	8.91306e+06	1.0261e+07	-0.225542	0.000632666	0.00716638	-0.231024	0.00385839	0.0178232
MEF2D	sp|Q14814|MEF2D_HUMAN	Myocyte-specific enhancer factor 2D OS=Homo sapiens OX=9606 GN=MEF2D PE=1 SV=1	3	3	5.76	63618.5	72942.4	68726.7	63707.6	84195.8	64471.1	70857	52524.2	57183.8	46449.4	41346.1	57044	60139.2	56437.9	59060.4	56440.2	-0.417821	0.000634041	0.00716638	-0.278024	0.00823449	0.0309325
SUCLG1	sp|P53597|SUCA_HUMAN	Succinate--CoA ligase [ADP/GDP-forming] subunit alpha, mitochondrial OS=Homo sapiens OX=9606 GN=SUCLG1 PE=1 SV=4	73	10	33.53	4.99268e+06	4.9001e+06	5.38418e+06	4.92287e+06	4.40834e+06	5.08208e+06	4.68911e+06	6.30797e+06	5.65366e+06	6.23233e+06	6.17644e+06	5.5373e+06	5.45068e+06	6.37635e+06	6.38484e+06	6.49718e+06	0.262733	0.000641188	0.00723842	0.38871	7.11607e-05	0.00139532
RNMT	sp|O43148|MCES_HUMAN	mRNA cap guanine-N7 methyltransferase OS=Homo sapiens OX=9606 GN=RNMT PE=1 SV=1	34	15	34.87	372985	336189	320781	383945	359589	329302	328299	299275	298191	265055	233898	254718	310418	289034	293383	288124	-0.330928	0.000643979	0.00725898	-0.256188	0.00284501	0.0144831
TMEM41B	sp|Q5BJD5|TM41B_HUMAN	Transmembrane protein 41B OS=Homo sapiens OX=9606 GN=TMEM41B PE=1 SV=1	7	3	11.68	406327	455107	454629	400576	448403	487744	536592	549105	567689	511796	638518	656190	558176	559944	523041	512895	0.349739	0.000646486	0.00727627	0.228811	0.0249364	0.0689051
SACS	sp|Q9NZJ4|SACS_HUMAN	Sacsin OS=Homo sapiens OX=9606 GN=SACS PE=1 SV=2	168	107	25.66	699240	807533	785841	826664	733977	858408	835352	601127	722911	598625	551492	604899	712611	773240	848658	731909	-0.330232	0.000647781	0.00728866	-0.0136925	0.860082	0.911121
BMP2K	sp|Q9NSY1|BMP2K_HUMAN	BMP-2-inducible protein kinase OS=Homo sapiens OX=9606 GN=BMP2K PE=1 SV=2	10	7	6.46	451947	445175	491266	405081	408566	405440	414940	548833	518581	540425	579178	524477	458278	491734	445857	539666	0.290804	0.000649908	0.00731039	0.188623	0.0378065	0.0935895
TTPAL	sp|Q9BTX7|TTPAL_HUMAN	Alpha-tocopherol transfer protein-like OS=Homo sapiens OX=9606 GN=TTPAL PE=1 SV=2	5	4	16.67	49365.1	57898.2	55461	47517.1	61462.8	66116.9	65701.1	66233.8	76870.3	69291.7	83991.1	106150	94375.9	89804.7	94740.4	82160.4	0.513097	0.000653465	0.0073482	0.632941	0.000139049	0.00204405
SASH1	sp|O94885|SASH1_HUMAN	SAM and SH3 domain-containing protein 1 OS=Homo sapiens OX=9606 GN=SASH1 PE=1 SV=3	5	3	3.45	51447.4	50690.1	54192.7	48915.1	55939.7	54518	51511.1	79732.4	57069.8	67647.6	73743.7	71417.8	56402.5	60726.7	50146.9	62561.6	0.356939	0.000654859	0.00735503	0.13478	0.0993509	0.192298
STRN3	sp|Q13033|STRN3_HUMAN	Striatin-3 OS=Homo sapiens OX=9606 GN=STRN3 PE=1 SV=3	64	21	28.61	1.1405e+06	1.15213e+06	1.17969e+06	1.22867e+06	1.1213e+06	1.13022e+06	1.13355e+06	1.29588e+06	1.31276e+06	1.36355e+06	1.43409e+06	1.28598e+06	1.29987e+06	1.23706e+06	1.29365e+06	1.26023e+06	0.205104	0.000655824	0.00735923	0.129906	0.0217568	0.0624207
SSB	sp|P05455|LA_HUMAN	Lupus La protein OS=Homo sapiens OX=9606 GN=SSB PE=1 SV=2	107	26	53.68	3.95751e+06	3.57016e+06	3.77543e+06	3.89608e+06	4.0198e+06	3.53416e+06	3.79657e+06	3.29396e+06	3.05126e+06	2.58518e+06	1.87274e+06	2.52185e+06	3.19077e+06	3.01627e+06	2.93959e+06	3.0254e+06	-0.486271	0.00065761	0.00737043	-0.339941	8.20431e-05	0.00149802
ARL2BP	sp|Q9Y2Y0|AR2BP_HUMAN	ADP-ribosylation factor-like protein 2-binding protein OS=Homo sapiens OX=9606 GN=ARL2BP PE=1 SV=1	13	4	28.22	480616	454947	441587	446355	466109	489728	522346	378632	420667	330653	362266	436421	369631	367968	391251	349951	-0.304315	0.000658876	0.00737766	-0.350646	0.000230631	0.00282342
VPS13D	sp|Q5THJ4|VP13D_HUMAN	Vacuolar protein sorting-associated protein 13D OS=Homo sapiens OX=9606 GN=VPS13D PE=1 SV=2	39	33	8.5	239747	232069	248483	224162	243439	233821	236260	288186	264020	283543	330019	289422	255553	261427	260928	270555	0.263462	0.000663179	0.00740401	0.158696	0.00805297	0.030426
TOR2A	sp|Q5JU69|TOR2A_HUMAN	Torsin-2A OS=Homo sapiens OX=9606 GN=TOR2A PE=2 SV=1	3	2	7.17	60686.6	60450.6	55752.1	56215.4	69778.6	75729	66572.1	98928.8	72700.8	77092.9	76918.5	85677	95719.2	85000.4	75531.3	69383.6	0.408523	0.000668062	0.00744742	0.272235	0.0243517	0.0677257
FKBP7	sp|Q9Y680|FKBP7_HUMAN	Peptidyl-prolyl cis-trans isomerase FKBP7 OS=Homo sapiens OX=9606 GN=FKBP7 PE=1 SV=2	17	9	35.14	371377	304429	326227	342853	336429	299870	315212	401261	378124	471599	407952	360991	419019	477516	452743	437444	0.307569	0.000672437	0.00747614	0.477292	3.88754e-05	0.000997453
BRD3	sp|Q15059|BRD3_HUMAN	Bromodomain-containing protein 3 OS=Homo sapiens OX=9606 GN=BRD3 PE=1 SV=1	38	18	26.03	672583	649020	694729	684688	699258	626609	673546	599295	577024	561505	587590	522942	606722	559090	550625	564124	-0.222485	0.000673003	0.00747799	-0.26638	0.0002867	0.0032356
LRP5	sp|O75197|LRP5_HUMAN	Low-density lipoprotein receptor-related protein 5 OS=Homo sapiens OX=9606 GN=LRP5 PE=1 SV=2	3	2	1.11	249429	219492	274438	236270	171894	221526	239141	372524	307614	327457	443022	347351	246345	236659	228408	285982	0.554761	0.000674342	0.00749064	0.125843	0.344264	0.483054
DHRS7B	sp|Q6IAN0|DRS7B_HUMAN	Dehydrogenase/reductase SDR family member 7B OS=Homo sapiens OX=9606 GN=DHRS7B PE=1 SV=2	16	9	28.62	208330	252435	222501	231421	204534	252244	232378	248597	299606	266560	308854	278772	320996	308449	324743	295379	0.324828	0.000675496	0.00750123	0.437144	0.000157382	0.00221973
MIPEP	sp|Q99797|MIPEP_HUMAN	Mitochondrial intermediate peptidase OS=Homo sapiens OX=9606 GN=MIPEP PE=1 SV=2	19	10	16.13	329604	338947	377109	306541	331952	344358	337535	439302	373802	407963	454110	423850	369806	360693	340883	391516	0.281866	0.000676866	0.00750922	0.108356	0.142441	0.252058
RO60	sp|P10155|RO60_HUMAN	60 kDa SS-A/Ro ribonucleoprotein OS=Homo sapiens OX=9606 GN=RO60 PE=1 SV=2	56	18	37.17	1.22091e+06	1.24204e+06	1.09976e+06	1.12575e+06	1.16574e+06	1.28177e+06	1.12537e+06	985411	1.02141e+06	992237	847505	926866	1.07909e+06	1.18708e+06	1.17239e+06	1.12869e+06	-0.27699	0.000677286	0.00750922	-0.0197599	0.750794	0.837136
AKR1C3	sp|P42330|AK1C3_HUMAN	Aldo-keto reductase family 1 member C3 OS=Homo sapiens OX=9606 GN=AKR1C3 PE=1 SV=4	80	10	21.98	4.92205e+06	5.15792e+06	4.87907e+06	4.86715e+06	5.26579e+06	5.3597e+06	5.23183e+06	3.87611e+06	4.6278e+06	3.72683e+06	2.8483e+06	3.94796e+06	4.37898e+06	4.91218e+06	4.90692e+06	4.69373e+06	-0.401388	0.000680135	0.00753486	-0.074863	0.178478	0.297466
ANK2	sp|Q01484|ANK2_HUMAN	Ankyrin-2 OS=Homo sapiens OX=9606 GN=ANK2 PE=1 SV=4	655	126	30.81	7.81645e+06	9.40516e+06	7.91621e+06	9.52319e+06	8.67048e+06	9.39084e+06	8.13091e+06	5.78572e+06	7.72244e+06	6.58421e+06	5.65769e+06	6.83753e+06	7.65805e+06	6.39219e+06	6.65167e+06	6.08839e+06	-0.380081	0.00068279	0.00755756	-0.443257	0.000166268	0.002303
CFAP53	sp|Q96M91|CFA53_HUMAN	Cilia- and flagella-associated protein 53 OS=Homo sapiens OX=9606 GN=CFAP53 PE=1 SV=2	2	2	3.11	82566.3	75965.1	70800.3	93555.9	70982.8	72347.6	59541.1	123189	107794	126117	111332	73956.3	127413	127447	120627	122760	0.560752	0.000685495	0.00757406	0.730671	5.18635e-05	0.00116606
NAT14	sp|Q8WUY8|NAT14_HUMAN	N-acetyltransferase 14 OS=Homo sapiens OX=9606 GN=NAT14 PE=1 SV=1	16	5	35.44	328827	382748	378841	377551	359904	420890	418088	454040	472944	477856	759331	614949	486695	454819	465843	451712	0.492948	0.000704198	0.00773956	0.268249	0.00481625	0.0209323
GLB1	sp|P16278|BGAL_HUMAN	Beta-galactosidase OS=Homo sapiens OX=9606 GN=GLB1 PE=1 SV=2	29	13	23.34	270664	359499	306557	333186	318104	385029	346769	237732	275849	228547	249804	263862	288220	271947	292528	277902	-0.361578	0.000710618	0.00778894	-0.231662	0.0355322	0.089139
USP9Y	sp|O00507|USP9Y_HUMAN	Probable ubiquitin carboxyl-terminal hydrolase FAF-Y OS=Homo sapiens OX=9606 GN=USP9Y PE=2 SV=2	138	34	12.25	2.30809e+06	2.11637e+06	2.19637e+06	2.27446e+06	2.13221e+06	2.15229e+06	2.12853e+06	2.60689e+06	2.39475e+06	2.62099e+06	2.85425e+06	2.46979e+06	2.44576e+06	2.33567e+06	2.39021e+06	2.44441e+06	0.228538	0.000711084	0.00778902	0.128676	0.0250183	0.0690457
BNIP3	sp|Q12983|BNIP3_HUMAN	BCL2/adenovirus E1B 19 kDa protein-interacting protein 3 OS=Homo sapiens OX=9606 GN=BNIP3 PE=1 SV=3	4	3	10.81	95524.1	87392.7	97042	96237.1	75353	86479	74420.2	137911	118714	143985	107892	94222.1	115886	137750	143298	154592	0.446054	0.00071154	0.00778902	0.736967	1.16352e-05	0.000499194
PPTC7	sp|Q8NI37|PPTC7_HUMAN	Protein phosphatase PTC7 homolog OS=Homo sapiens OX=9606 GN=PPTC7 PE=1 SV=1	5	5	20.07	79675.9	92242.9	103104	85788.8	76253	99272.3	96669.6	110843	111023	127620	174921	118740	116196	105137	108638	127055	0.473504	0.000712028	0.00778902	0.332205	0.00874988	0.0322999
IARS1	sp|P41252|SYIC_HUMAN	Isoleucine--tRNA ligase, cytoplasmic OS=Homo sapiens OX=9606 GN=IARS1 PE=1 SV=2	186	51	42.47	1.71175e+06	1.78522e+06	1.84153e+06	1.70488e+06	1.7856e+06	1.80437e+06	1.8974e+06	1.70085e+06	1.52903e+06	1.41448e+06	1.30092e+06	1.46726e+06	1.5436e+06	1.50878e+06	1.47086e+06	1.53495e+06	-0.266138	0.000712237	0.00778902	-0.249741	0.000484512	0.00446247
GRB2	sp|P62993|GRB2_HUMAN	Growth factor receptor-bound protein 2 OS=Homo sapiens OX=9606 GN=GRB2 PE=1 SV=1	86	15	53.92	5.13597e+06	4.66681e+06	4.69357e+06	5.02505e+06	4.44483e+06	4.91841e+06	4.64069e+06	3.51308e+06	4.1913e+06	4.10402e+06	3.79551e+06	3.34571e+06	4.42398e+06	4.27559e+06	4.28796e+06	4.29406e+06	-0.303369	0.000712571	0.00779039	-0.158636	0.0164429	0.0509493
TRAPPC3	sp|O43617|TPPC3_HUMAN	Trafficking protein particle complex subunit 3 OS=Homo sapiens OX=9606 GN=TRAPPC3 PE=1 SV=1	32	9	35	1.84318e+06	1.79873e+06	1.74022e+06	1.8168e+06	1.75682e+06	1.8044e+06	1.8008e+06	2.07888e+06	1.95951e+06	2.17443e+06	2.51334e+06	2.18876e+06	1.98388e+06	1.94317e+06	1.9009e+06	2.00371e+06	0.255882	0.000715504	0.00781332	0.11931	0.0230974	0.0651853
CADM1	sp|Q9BY67|CADM1_HUMAN	Cell adhesion molecule 1 OS=Homo sapiens OX=9606 GN=CADM1 PE=1 SV=2	43	12	31.67	2.07667e+06	1.69131e+06	1.59215e+06	1.78105e+06	1.63647e+06	1.6735e+06	1.43285e+06	1.37503e+06	1.27695e+06	1.53502e+06	1.13962e+06	1.14989e+06	1.31889e+06	1.09064e+06	1.02813e+06	1.10291e+06	-0.385527	0.000720331	0.00783115	-0.653325	3.04495e-05	0.000872602
ESRRG	sp|P62508|ERR3_HUMAN	Estrogen-related receptor gamma OS=Homo sapiens OX=9606 GN=ESRRG PE=1 SV=1	1	1	2.62	54096.5	42332.3	53549.6	55348.8	61147.4	49839.7	59101.2	41410	38575.7	42457.1	45811.4	36844.1	44040.9	48614.4	48773.2	43536	-0.36427	0.000722456	0.00783115	-0.18432	0.102181	0.196404
TMEM19	sp|Q96HH6|TMM19_HUMAN	Transmembrane protein 19 OS=Homo sapiens OX=9606 GN=TMEM19 PE=1 SV=1	1	1	2.08	105507	79659.7	117475	113035	67569.8	94824.8	95266.7	142921	148860	131310	134991	147794	113229	121250	158165	105439	0.522085	0.000722579	0.00783115	0.41772	0.037513	0.0930497
CTNNAL1	sp|Q9UBT7|CTNL1_HUMAN	Alpha-catulin OS=Homo sapiens OX=9606 GN=CTNNAL1 PE=1 SV=2	11	5	7.22	201176	150925	203314	133889	161449	134431	153894	442258	222070	473503	591141	284114	179839	178420	129904	252260	1.05881	0.00072459	0.00783705	0.165365	0.41649	0.553107
CIAPIN1	sp|Q6FI81|CPIN1_HUMAN	Anamorsin OS=Homo sapiens OX=9606 GN=CIAPIN1 PE=1 SV=2	57	14	40.38	2.43379e+06	2.60483e+06	2.3851e+06	2.52503e+06	2.5662e+06	2.57233e+06	2.56878e+06	1.97934e+06	2.35313e+06	1.92982e+06	1.72559e+06	2.14713e+06	2.24188e+06	2.25674e+06	2.23026e+06	2.15819e+06	-0.297033	0.000725775	0.00784307	-0.186987	0.00290953	0.0147017
GRIA2	sp|P42262|GRIA2_HUMAN	Glutamate receptor 2 OS=Homo sapiens OX=9606 GN=GRIA2 PE=1 SV=3	47	23	28.54	381575	440899	430691	484639	399529	459981	424952	530898	542389	473936	677837	518354	573950	515892	546416	535674	0.351878	0.000726298	0.00784645	0.306643	0.00170414	0.0102353
DPY19L4	sp|Q7Z388|D19L4_HUMAN	Probable C-mannosyltransferase DPY19L4 OS=Homo sapiens OX=9606 GN=DPY19L4 PE=1 SV=1	2	1	1.24	58942.4	58565.9	71786.3	49393.1	56331.9	57280.7	53759.1	94559	67634	85505.3	116364	84874.6	65017.6	58540.9	51170.8	66315.3	0.542302	0.000726979	0.00784927	0.0167181	0.8815	0.924368
DTNA	sp|Q9Y4J8|DTNA_HUMAN	Dystrobrevin alpha OS=Homo sapiens OX=9606 GN=DTNA PE=1 SV=2	71	27	32.44	1.35647e+06	1.18743e+06	1.28813e+06	1.16482e+06	1.07812e+06	1.03813e+06	1.03306e+06	1.78542e+06	1.41428e+06	1.87085e+06	2.17533e+06	1.54073e+06	1.2556e+06	1.2761e+06	1.19053e+06	1.50108e+06	0.507085	0.000731323	0.00788707	0.184658	0.0993672	0.192298
ANXA11	sp|P50995|ANX11_HUMAN	Annexin A11 OS=Homo sapiens OX=9606 GN=ANXA11 PE=1 SV=1	14	7	12.08	284041	203537	262846	193392	223594	216480	175758	391874	271512	508646	476677	300178	277798	235202	191995	372624	0.707179	0.000742507	0.0079595	0.219587	0.288557	0.423092
POFUT2	sp|Q9Y2G5|OFUT2_HUMAN	GDP-fucose protein O-fucosyltransferase 2 OS=Homo sapiens OX=9606 GN=POFUT2 PE=1 SV=3	17	10	24.94	291687	284891	298013	251426	308797	320011	293812	427327	344420	368950	308850	385670	377425	353397	334724	354608	0.329851	0.000747759	0.00800195	0.251114	0.00501035	0.0215503
DAD1	sp|P61803|DAD1_HUMAN	Dolichyl-diphosphooligosaccharide--protein glycosyltransferase subunit DAD1 OS=Homo sapiens OX=9606 GN=DAD1 PE=1 SV=3	14	3	26.55	1.21237e+06	903518	1.1639e+06	1.04441e+06	994619	1.04652e+06	1.01103e+06	1.76118e+06	1.15245e+06	1.55661e+06	2.03218e+06	1.35052e+06	1.30296e+06	1.17494e+06	1.04525e+06	1.29388e+06	0.513462	0.000748405	0.00800195	0.153178	0.138508	0.247144
ARL8A	sp|Q96BM9|ARL8A_HUMAN	ADP-ribosylation factor-like protein 8A OS=Homo sapiens OX=9606 GN=ARL8A PE=1 SV=1	84	11	48.39	2.38306e+06	1.76019e+06	1.94984e+06	2.35842e+06	1.77766e+06	1.84679e+06	1.568e+06	3.23044e+06	2.53967e+06	3.27356e+06	2.62635e+06	2.12087e+06	2.9544e+06	2.52842e+06	2.71238e+06	2.75879e+06	0.516973	0.000750348	0.00801456	0.466281	0.00333298	0.0161478
CLUAP1	sp|Q96AJ1|CLUA1_HUMAN	Clusterin-associated protein 1 OS=Homo sapiens OX=9606 GN=CLUAP1 PE=1 SV=4	3	3	8.72	45591.1	36858	38599.4	36586.5	39592.5	38897.7	36339.6	50644.9	43444.8	58162.8	51099.1	45340.4	45447.6	39336.7	39310.9	47000.5	0.329608	0.000750642	0.00801456	0.104435	0.239638	0.370224
TRIM32	sp|Q13049|TRI32_HUMAN	E3 ubiquitin-protein ligase TRIM32 OS=Homo sapiens OX=9606 GN=TRIM32 PE=1 SV=2	30	14	24.35	294186	297310	317466	283564	278851	296988	302598	350687	340405	344599	334976	352383	322075	401908	398362	385288	0.204739	0.000754518	0.00803549	0.41854	8.10078e-06	0.000407347
PDE4DIP	sp|Q5VU43|MYOME_HUMAN	Myomegalin OS=Homo sapiens OX=9606 GN=PDE4DIP PE=1 SV=3	33	18	9.29	269109	259984	286839	240250	324636	244206	307881	234990	209940	207446	191365	243961	193145	237084	202215	235730	-0.369245	0.000754542	0.00803549	-0.291101	0.0159262	0.0497189
PLEKHO2	sp|Q8TD55|PKHO2_HUMAN	Pleckstrin homology domain-containing family O member 2 OS=Homo sapiens OX=9606 GN=PLEKHO2 PE=1 SV=1	11	6	14.49	223588	206844	199505	165567	196955	194249	182157	312298	231738	320862	382889	280258	206333	185433	164919	223298	0.538981	0.000760672	0.00807009	-0.0381477	0.723026	0.815737
LAMP1	sp|P11279|LAMP1_HUMAN	Lysosome-associated membrane glycoprotein 1 OS=Homo sapiens OX=9606 GN=LAMP1 PE=1 SV=3	41	7	15.35	3.83496e+06	2.96336e+06	3.79704e+06	3.53885e+06	3.16179e+06	3.45237e+06	3.30924e+06	5.20707e+06	3.94426e+06	4.9122e+06	4.56772e+06	3.71944e+06	4.50532e+06	3.31558e+06	3.42802e+06	3.51028e+06	0.376832	0.000761236	0.00807009	-0.00289113	0.97254	0.981816
DNAJB14	sp|Q8TBM8|DJB14_HUMAN	DnaJ homolog subfamily B member 14 OS=Homo sapiens OX=9606 GN=DNAJB14 PE=1 SV=1	7	7	17.68	135008	110408	124591	120176	116513	122365	111005	164965	138312	154064	139751	130247	159507	141211	126020	161879	0.298482	0.000766997	0.0080941	0.248728	0.0145147	0.0466596
PTPRZ1	tr|A0A494C1R4|A0A494C1R4_HUMAN	Protein-tyrosine-phosphatase OS=Homo sapiens OX=9606 GN=PTPRZ1 PE=1 SV=1	41	12	8.27	774561	670574	871731	651310	448866	589782	559905	1.3177e+06	950420	1.32556e+06	1.40046e+06	749013	874875	691403	623426	948893	0.746349	0.000767968	0.0080941	0.215189	0.286172	0.420546
CYB5D2	sp|Q8WUJ1|NEUFC_HUMAN	Neuferricin OS=Homo sapiens OX=9606 GN=CYB5D2 PE=1 SV=1	4	4	23.11	54263.5	51590.6	57259.9	51350.9	53435.4	58586.6	64978	61802.4	69447.2	70763.2	73238.6	82236.3	63950.2	62104.3	62326.2	68255.8	0.326938	0.000769117	0.00810312	0.202781	0.0250997	0.0692397
MAPK8IP2	sp|Q13387|JIP2_HUMAN	C-Jun-amino-terminal kinase-interacting protein 2 OS=Homo sapiens OX=9606 GN=MAPK8IP2 PE=1 SV=2	3	3	3.88	96542.2	97480.1	96220.6	87280.9	104581	96801	111337	82130.5	88605.1	76545.6	83229.6	84215.6	77440.9	89323.3	82547.9	88887.4	-0.263783	0.000770082	0.00810372	-0.179352	0.031091	0.0808116
MAN1A1	sp|P33908|MA1A1_HUMAN	Mannosyl-oligosaccharide 1,2-alpha-mannosidase IA OS=Homo sapiens OX=9606 GN=MAN1A1 PE=1 SV=3	5	2	2.14	302506	287806	305978	306661	276483	287155	285017	250864	276940	253710	220914	247198	236767	246632	267159	250641	-0.244934	0.000770473	0.00810372	-0.201753	0.00345053	0.0165374
ZW10	sp|O43264|ZW10_HUMAN	Centromere/kinetochore protein zw10 homolog OS=Homo sapiens OX=9606 GN=ZW10 PE=1 SV=3	20	14	20.15	398841	347186	374715	394301	333565	376622	351360	436416	427566	463418	448042	396759	460635	457325	451314	473730	0.254379	0.000776547	0.00814926	0.326571	0.000452006	0.00428004
RAB13	sp|P51153|RAB13_HUMAN	Ras-related protein Rab-13 OS=Homo sapiens OX=9606 GN=RAB13 PE=1 SV=1	31	5	20.2	9.54135e+06	8.13843e+06	8.75531e+06	1.0938e+07	8.06273e+06	8.76846e+06	8.24576e+06	1.09466e+07	1.11115e+07	1.10868e+07	1.35465e+07	1.02601e+07	1.13121e+07	1.06118e+07	1.21198e+07	1.05179e+07	0.352969	0.000777148	0.00814926	0.317559	0.0076808	0.0293999
PNPLA7	sp|Q6ZV29|PLPL7_HUMAN	Patatin-like phospholipase domain-containing protein 7 OS=Homo sapiens OX=9606 GN=PNPLA7 PE=1 SV=4	8	5	4.78	83803.9	82681.4	100836	73947.9	70553.7	74818.9	71360.8	123279	93662.8	115744	134949	101865	91038	77718.5	73874.3	91456.4	0.460987	0.000777634	0.00814926	0.027526	0.812272	0.879761
MFSD6	sp|Q6ZSS7|MFSD6_HUMAN	Major facilitator superfamily domain-containing protein 6 OS=Homo sapiens OX=9606 GN=MFSD6 PE=1 SV=2	4	3	4.68	89120.2	108567	93923.4	101316	97042.7	116584	112277	116732	131376	118163	178625	156089	139535	134006	148203	138679	0.437322	0.000780523	0.00817477	0.454926	0.000302151	0.00333454
SPCS2	sp|Q15005|SPCS2_HUMAN	Signal peptidase complex subunit 2 OS=Homo sapiens OX=9606 GN=SPCS2 PE=1 SV=3	48	13	37.61	1.97459e+06	1.52284e+06	1.88524e+06	1.92054e+06	1.68527e+06	1.7576e+06	1.51556e+06	2.6822e+06	2.00424e+06	2.29905e+06	2.33565e+06	2.02228e+06	2.21499e+06	1.86007e+06	1.85892e+06	2.02413e+06	0.367531	0.000780724	0.00817477	0.134133	0.176431	0.295159
PNPO	sp|Q9NVS9|PNPO_HUMAN	Pyridoxine-5'-phosphate oxidase OS=Homo sapiens OX=9606 GN=PNPO PE=1 SV=1	12	8	34.87	545385	663433	557387	424461	403651	443217	604758	376058	397869	352246	152338	158654	168512	384721	431573	389751	-1.06603	0.000786136	0.00822223	-0.35168	0.0395805	0.0970752
MTMR7	sp|Q9Y216|MTMR7_HUMAN	Myotubularin-related protein 7 OS=Homo sapiens OX=9606 GN=MTMR7 PE=1 SV=3	27	18	26.82	326365	340468	346059	319610	343264	337905	348108	273192	300556	271626	232482	306302	294500	300538	295771	304220	-0.275579	0.000790301	0.00825887	-0.168116	0.00497507	0.021437
DERL2	sp|Q9GZP9|DERL2_HUMAN	Derlin-2 OS=Homo sapiens OX=9606 GN=DERL2 PE=1 SV=1	9	3	20.5	288132	257322	297788	262395	265818	275369	271384	390448	292957	376531	446040	343648	308104	279654	254852	307817	0.379047	0.00079642	0.00830888	0.0324864	0.649693	0.75794
SMPD3	sp|Q9NY59|NSMA2_HUMAN	Sphingomyelin phosphodiesterase 3 OS=Homo sapiens OX=9606 GN=SMPD3 PE=1 SV=1	44	18	36.34	1.54895e+06	1.41373e+06	1.37916e+06	1.63331e+06	1.5393e+06	1.48273e+06	1.33866e+06	1.19268e+06	1.2853e+06	1.24772e+06	1.25195e+06	1.30159e+06	1.20931e+06	960170	1.03535e+06	958085	-0.240061	0.000804514	0.00837931	-0.582532	4.93379e-06	0.000293053
ERLIN1	sp|O75477|ERLN1_HUMAN	Erlin-1 OS=Homo sapiens OX=9606 GN=ERLIN1 PE=1 SV=2	42	12	31.03	1.61001e+06	1.28161e+06	1.74969e+06	1.50107e+06	1.31973e+06	1.62901e+06	1.41573e+06	2.92839e+06	1.70735e+06	2.21201e+06	2.15953e+06	1.77709e+06	2.06552e+06	1.7247e+06	1.72443e+06	1.8885e+06	0.497961	0.00080709	0.00839913	0.252203	0.0259999	0.0709539
EMC4	sp|Q5J8M3|EMC4_HUMAN	ER membrane protein complex subunit 4 OS=Homo sapiens OX=9606 GN=EMC4 PE=1 SV=2	19	5	26.78	1.02396e+06	838517	1.038e+06	828719	907161	792073	918616	1.36955e+06	1.06904e+06	1.21993e+06	1.4981e+06	1.31605e+06	961386	1.00474e+06	917850	1.0901e+06	0.441296	0.000808225	0.0084086	0.150609	0.143254	0.253221
GANC	sp|Q8TET4|GANC_HUMAN	Neutral alpha-glucosidase C OS=Homo sapiens OX=9606 GN=GANC PE=2 SV=3	7	4	4.38	186610	132604	174097	129270	120482	131055	109201	239470	168175	303120	276010	184228	187067	129866	121212	201928	0.677042	0.000809129	0.00841567	0.0899292	0.64825	0.757034
DOT1L	sp|Q8TEK3|DOT1L_HUMAN	Histone-lysine N-methyltransferase, H3 lysine-79 specific OS=Homo sapiens OX=9606 GN=DOT1L PE=1 SV=3	3	3	1.56	153380	129170	167930	137361	136260	123094	139457	192903	150133	201468	203471	167748	181405	178834	158596	188199	0.374191	0.000813155	0.00845048	0.317101	0.0071055	0.0277601
RNF25	sp|Q96BH1|RNF25_HUMAN	E3 ubiquitin-protein ligase RNF25 OS=Homo sapiens OX=9606 GN=RNF25 PE=1 SV=1	21	6	15.03	242456	254414	238238	253164	243790	266013	258469	190100	228242	198284	212170	218996	227769	213633	212750	206655	-0.241591	0.000821015	0.00851561	-0.249185	0.000516593	0.00462584
PCCA	sp|P05165|PCCA_HUMAN	Propionyl-CoA carboxylase alpha chain, mitochondrial OS=Homo sapiens OX=9606 GN=PCCA PE=1 SV=4	106	30	43.54	1.08511e+06	1.03288e+06	1.24334e+06	971960	944851	983315	965737	1.50735e+06	1.23594e+06	1.46847e+06	1.36138e+06	1.28962e+06	1.09961e+06	1.35388e+06	1.23514e+06	1.41222e+06	0.359973	0.000825873	0.00854941	0.373062	0.00139811	0.00899811
ZBTB20	sp|Q9HC78|ZBT20_HUMAN	Zinc finger and BTB domain-containing protein 20 OS=Homo sapiens OX=9606 GN=ZBTB20 PE=1 SV=3	30	10	21.46	337181	274789	361479	236633	258341	223274	256365	528695	353679	521388	636876	431673	303219	297672	244851	416602	0.70837	0.000835689	0.00863907	0.185044	0.328104	0.466022
CES2	sp|O00748|EST2_HUMAN	Cocaine esterase OS=Homo sapiens OX=9606 GN=CES2 PE=1 SV=1	9	7	18.25	164871	196641	200207	188895	202681	196463	196528	219363	256495	212352	229888	261629	227555	241846	252025	231888	0.284963	0.0008397	0.00865901	0.333096	0.000562009	0.00488747
RAB39A	sp|Q14964|RB39A_HUMAN	Ras-related protein Rab-39A OS=Homo sapiens OX=9606 GN=RAB39A PE=1 SV=2	14	5	23.96	266023	257926	258073	288416	245456	271083	258931	315075	308563	283905	316088	297481	327579	331021	378257	309831	0.224623	0.000842969	0.00868792	0.361943	0.000359734	0.00370923
AIMP1	sp|Q12904|AIMP1_HUMAN	Aminoacyl tRNA synthase complex-interacting multifunctional protein 1 OS=Homo sapiens OX=9606 GN=AIMP1 PE=1 SV=2	74	20	67.95	1.43533e+06	1.30872e+06	1.35502e+06	1.41126e+06	1.29804e+06	1.29792e+06	1.29963e+06	1.14875e+06	1.17918e+06	1.18929e+06	1.03826e+06	1.08338e+06	1.23572e+06	1.1731e+06	1.16454e+06	1.21173e+06	-0.231235	0.000843637	0.00868844	-0.182683	0.00551356	0.0230989
MRGBP	sp|Q9NV56|MRGBP_HUMAN	MRG/MORF4L-binding protein OS=Homo sapiens OX=9606 GN=MRGBP PE=1 SV=1	1	1	6.37	89083.9	85470.8	78345.5	92701.4	102133	83492.7	91089.5	74035.6	76151.4	60173.1	69274.9	77853.7	72049.7	72980.9	63104.6	63903.9	-0.313048	0.000853294	0.00874542	-0.414042	0.000429022	0.00415495
ELP1	sp|O95163|ELP1_HUMAN	Elongator complex protein 1 OS=Homo sapiens OX=9606 GN=ELP1 PE=1 SV=3	46	27	26.05	533277	582675	554147	533398	592622	547573	592423	495543	466371	438156	488629	525346	436500	473130	398187	490537	-0.244991	0.000854316	0.00874944	-0.313297	0.00122965	0.0082636
VPS8	sp|Q8N3P4|VPS8_HUMAN	Vacuolar protein sorting-associated protein 8 homolog OS=Homo sapiens OX=9606 GN=VPS8 PE=1 SV=3	60	33	24.72	1.08907e+06	1.00652e+06	1.06766e+06	1.14721e+06	1.00268e+06	994748	971599	1.30769e+06	1.18641e+06	1.23388e+06	1.27162e+06	1.11455e+06	1.26056e+06	1.22089e+06	1.27678e+06	1.25117e+06	0.241419	0.000856583	0.00876305	0.266987	0.00120725	0.00816589
CCP110	sp|O43303|CP110_HUMAN	Centriolar coiled-coil protein of 110 kDa OS=Homo sapiens OX=9606 GN=CCP110 PE=1 SV=3	19	14	16.9	535139	579541	555808	566176	621432	575348	607285	430523	527246	462578	402834	500330	512590	521523	500142	505498	-0.293392	0.000861907	0.00880788	-0.179989	0.00906731	0.0331664
WDR19	sp|Q8NEZ3|WDR19_HUMAN	WD repeat-containing protein 19 OS=Homo sapiens OX=9606 GN=WDR19 PE=1 SV=2	22	15	11.92	240824	217130	254663	196918	209195	196549	195284	319428	250224	364890	382820	270240	244558	236681	191643	331460	0.485298	0.00086491	0.00882994	0.200822	0.203286	0.328156
GJA1	sp|P17302|CXA1_HUMAN	Gap junction alpha-1 protein OS=Homo sapiens OX=9606 GN=GJA1 PE=1 SV=2	22	5	11.78	2.04383e+06	1.59444e+06	1.82662e+06	1.13753e+06	1.15073e+06	950267	986034	3.14428e+06	1.95439e+06	3.11774e+06	4.10233e+06	2.1008e+06	1.8185e+06	1.84386e+06	1.15761e+06	2.75612e+06	0.961956	0.000865246	0.00882994	0.442448	0.16589	0.282592
PGM1	sp|P36871|PGM1_HUMAN	Phosphoglucomutase-1 OS=Homo sapiens OX=9606 GN=PGM1 PE=1 SV=3	119	29	48.58	1.96249e+06	1.65774e+06	1.89251e+06	1.40256e+06	1.83553e+06	1.52748e+06	1.45053e+06	2.44166e+06	1.87763e+06	2.50386e+06	2.10106e+06	2.49129e+06	2.03236e+06	2.01838e+06	1.60338e+06	2.32064e+06	0.421892	0.000866509	0.00884042	0.236156	0.107977	0.204694
ZHX2	sp|Q9Y6X8|ZHX2_HUMAN	Zinc fingers and homeoboxes protein 2 OS=Homo sapiens OX=9606 GN=ZHX2 PE=1 SV=1	6	5	7.05	81401.8	65526.6	83057.7	56277.1	65903.4	57552.6	63110	113224	79648	113344	134619	103417	74522.6	72682	57228.9	91675.9	0.595056	0.000870107	0.00887471	0.117308	0.474024	0.607245
SCN3A	sp|Q9NY46|SCN3A_HUMAN	Sodium channel protein type 3 subunit alpha OS=Homo sapiens OX=9606 GN=SCN3A PE=1 SV=2	48	24	11.45	807377	884899	801709	878383	774636	927685	778399	576395	728395	717065	711279	657742	713814	644551	665007	649628	-0.291059	0.000874915	0.0089116	-0.353528	0.000294094	0.00328633
IKBKB	sp|O14920|IKKB_HUMAN	Inhibitor of nuclear factor kappa-B kinase subunit beta OS=Homo sapiens OX=9606 GN=IKBKB PE=1 SV=1	11	5	5.95	262635	221332	268945	215558	216320	216501	232700	355148	269077	362228	406881	286672	260920	255672	229424	279032	0.456254	0.000877725	0.00893293	0.127009	0.195936	0.319559
TMEM106B	sp|Q9NUM4|T106B_HUMAN	Transmembrane protein 106B OS=Homo sapiens OX=9606 GN=TMEM106B PE=1 SV=2	7	3	14.6	61136	51974.9	59907.5	62854.7	44394.1	55250	56494.8	80391	65248	78269.2	77765.3	61697.2	73354.1	58277.6	57305	54968.1	0.379762	0.000879991	0.00894869	0.0297243	0.76856	0.850213
TRIM2	sp|Q9C040|TRIM2_HUMAN	Tripartite motif-containing protein 2 OS=Homo sapiens OX=9606 GN=TRIM2 PE=1 SV=1	231	29	42.61	1.03672e+07	1.06441e+07	1.02564e+07	1.10112e+07	9.92025e+06	1.11753e+07	1.03011e+07	7.40375e+06	9.58093e+06	8.51422e+06	7.52733e+06	8.29652e+06	9.93832e+06	9.33805e+06	1.01506e+07	9.23732e+06	-0.30867	0.000881095	0.00895504	-0.136631	0.033808	0.0861479
RAB15	sp|P59190|RAB15_HUMAN	Ras-related protein Rab-15 OS=Homo sapiens OX=9606 GN=RAB15 PE=1 SV=1	102	10	45.75	2.19753e+07	2.21199e+07	2.20712e+07	2.38279e+07	2.08977e+07	2.29691e+07	2.22466e+07	2.56867e+07	2.59397e+07	2.50254e+07	3.18054e+07	2.75302e+07	2.50664e+07	2.5978e+07	2.8785e+07	2.48893e+07	0.263174	0.000883503	0.00895985	0.249949	0.00169821	0.0102013
ELOA	sp|Q14241|ELOA1_HUMAN	Elongin-A OS=Homo sapiens OX=9606 GN=ELOA PE=1 SV=2	10	7	9.02	352072	309512	329614	361650	363819	300726	316966	296419	274590	239005	182391	223846	279886	263949	273389	263819	-0.434502	0.000883723	0.00895985	-0.31697	0.00104364	0.00735304
PITPNM3	sp|Q9BZ71|PITM3_HUMAN	Membrane-associated phosphatidylinositol transfer protein 3 OS=Homo sapiens OX=9606 GN=PITPNM3 PE=1 SV=2	20	14	16.63	87309.2	115692	108886	107420	106913	115881	113754	118621	142851	122915	181834	168882	148320	118154	118027	118998	0.435898	0.000886934	0.00898266	0.138489	0.126994	0.231164
FAM102A	sp|Q5T9C2|F102A_HUMAN	Protein FAM102A OS=Homo sapiens OX=9606 GN=FAM102A PE=1 SV=2	1	1	1.82	142438	109409	138022	119717	114244	127151	104485	119426	77550.7	94127.3	78919.5	75900.8	90373.7	92191	88735.4	110259	-0.461497	0.000898011	0.0090801	-0.330544	0.0111128	0.0382936
NFIA	sp|Q12857|NFIA_HUMAN	Nuclear factor 1 A-type OS=Homo sapiens OX=9606 GN=NFIA PE=1 SV=2	8	4	8.06	188994	141969	161292	116976	126803	116437	112499	252288	181689	254984	337830	213816	152188	154623	124542	213504	0.728742	0.000898827	0.00908344	0.241047	0.231691	0.361229
NFIA	sp|Q12857|NFIA_HUMAN	Nuclear factor 1 A-type OS=Homo sapiens OX=9606 GN=NFIA PE=1 SV=2	8	4	8.06	188994	141969	161292	116976	126803	116437	112499	252288	181689	254984	337830	213816	152188	154623	124542	213504	0.728742	0.000898827	0.00908344	0.241047	0.231691	0.361229
ARHGAP17	sp|Q68EM7|RHG17_HUMAN	Rho GTPase-activating protein 17 OS=Homo sapiens OX=9606 GN=ARHGAP17 PE=1 SV=1	9	7	8.85	194252	177089	187960	138749	191022	163970	157979	286030	200226	250272	240105	234924	192608	171622	164594	201031	0.432057	0.000903682	0.00911281	0.0534426	0.636178	0.74772
EHD1	sp|Q9H4M9|EHD1_HUMAN	EH domain-containing protein 1 OS=Homo sapiens OX=9606 GN=EHD1 PE=1 SV=2	205	43	72.28	3.10165e+06	3.15314e+06	2.90709e+06	3.22081e+06	2.93908e+06	3.24653e+06	3.03391e+06	2.47721e+06	2.67222e+06	2.83668e+06	2.60838e+06	2.45288e+06	2.80314e+06	2.6718e+06	2.78631e+06	2.58029e+06	-0.225337	0.000907129	0.00912544	-0.203376	0.00350631	0.0167212
PHACTR4	sp|Q8IZ21|PHAR4_HUMAN	Phosphatase and actin regulator 4 OS=Homo sapiens OX=9606 GN=PHACTR4 PE=1 SV=1	25	17	31.34	505137	481535	460472	497482	487238	464911	453172	419948	412375	431298	390133	437139	392298	448556	420735	400284	-0.209863	0.000910357	0.00914807	-0.177932	0.00971929	0.0348962
TMEM132B	sp|Q14DG7|T132B_HUMAN	Transmembrane protein 132B OS=Homo sapiens OX=9606 GN=TMEM132B PE=2 SV=2	14	10	10.95	263091	253541	272599	231086	207242	198970	182726	352427	321722	477530	459182	276747	267763	263937	209142	348706	0.621239	0.000913069	0.00916302	0.235581	0.177968	0.296919
RER1	sp|O15258|RER1_HUMAN	Protein RER1 OS=Homo sapiens OX=9606 GN=RER1 PE=1 SV=1	17	4	18.88	914856	748901	924946	801338	810328	799656	800047	1.33074e+06	913693	1.13235e+06	1.26005e+06	1.03307e+06	921321	907965	858125	997925	0.395649	0.000913614	0.00916357	0.154051	0.0747672	0.156146
MAP1B	sp|P46821|MAP1B_HUMAN	Microtubule-associated protein 1B OS=Homo sapiens OX=9606 GN=MAP1B PE=1 SV=2	2166	156	54.38	5.40702e+07	5.16624e+07	5.10317e+07	5.92129e+07	5.13362e+07	5.37074e+07	4.76482e+07	3.93161e+07	4.78996e+07	4.54341e+07	3.81883e+07	4.00858e+07	4.68906e+07	4.55888e+07	4.62405e+07	4.5052e+07	-0.296706	0.000914086	0.00916585	-0.204301	0.00940206	0.0340184
DOCK3	sp|Q8IZD9|DOCK3_HUMAN	Dedicator of cytokinesis protein 3 OS=Homo sapiens OX=9606 GN=DOCK3 PE=1 SV=1	96	46	23.99	769617	765080	731388	821498	770467	757274	741332	620407	689746	634505	629912	710434	675538	640739	671756	611858	-0.214245	0.000915958	0.00917419	-0.254755	0.000619705	0.00521349
NDST1	sp|P52848|NDST1_HUMAN	Bifunctional heparan sulfate N-deacetylase/N-sulfotransferase 1 OS=Homo sapiens OX=9606 GN=NDST1 PE=1 SV=1	10	9	11	147508	121264	146296	128735	122968	138985	129839	249202	155391	196946	162517	152442	190247	157037	167506	165625	0.446696	0.000916389	0.00917419	0.293148	0.00223916	0.012332
KHDRBS1	sp|Q07666|KHDR1_HUMAN	KH domain-containing, RNA-binding, signal transduction-associated protein 1 OS=Homo sapiens OX=9606 GN=KHDRBS1 PE=1 SV=1	106	20	38.83	4.93433e+06	4.50709e+06	4.72441e+06	4.57621e+06	5.15531e+06	4.23656e+06	4.5332e+06	4.41005e+06	3.91659e+06	3.91895e+06	3.25223e+06	3.75621e+06	3.59312e+06	3.8588e+06	3.53818e+06	3.91429e+06	-0.297031	0.000924694	0.00924002	-0.306528	0.000879749	0.006561
VPS41	sp|P49754|VPS41_HUMAN	Vacuolar protein sorting-associated protein 41 homolog OS=Homo sapiens OX=9606 GN=VPS41 PE=1 SV=3	42	22	27.28	349154	334093	382267	310269	334285	340794	342082	470439	435044	464986	342513	418264	427128	372742	354329	391654	0.313667	0.000926333	0.00925146	0.126683	0.0802475	0.164187
PPM1L	sp|Q5SGD2|PPM1L_HUMAN	Protein phosphatase 1L OS=Homo sapiens OX=9606 GN=PPM1L PE=1 SV=1	25	12	40.56	385701	385805	398613	406414	364796	425864	384180	541204	448821	475224	524713	406980	489771	452491	467360	460565	0.286696	0.000929662	0.0092748	0.228721	0.00177249	0.0104898
ZDHHC3	sp|Q9NYG2|ZDHC3_HUMAN	Palmitoyltransferase ZDHHC3 OS=Homo sapiens OX=9606 GN=ZDHHC3 PE=1 SV=2	2	1	5.35	160178	112833	174084	156515	112894	139451	126529	231778	258140	194468	170708	163957	206265	202044	246006	212480	0.541037	0.000952983	0.00944951	0.662973	0.000737234	0.00585095
RETSAT	sp|Q6NUM9|RETST_HUMAN	All-trans-retinol 13,14-reductase OS=Homo sapiens OX=9606 GN=RETSAT PE=1 SV=2	12	9	16.56	106079	139933	131046	113104	126187	140531	131856	155493	158209	141805	156378	165653	157961	161955	155479	162886	0.301652	0.000955807	0.00946196	0.341151	0.00305271	0.0151751
TMUB1	sp|Q9BVT8|TMUB1_HUMAN	Transmembrane and ubiquitin-like domain-containing protein 1 OS=Homo sapiens OX=9606 GN=TMUB1 PE=1 SV=1	7	4	26.02	146271	168660	161769	162801	153823	182362	175524	176153	223221	194837	275479	277515	205650	225056	236909	212250	0.437822	0.000955842	0.00946196	0.452572	7.78005e-05	0.00145443
MFHAS1	sp|Q9Y4C4|MFHA1_HUMAN	Malignant fibrous histiocytoma-amplified sequence 1 OS=Homo sapiens OX=9606 GN=MFHAS1 PE=1 SV=2	3	2	2.47	26487.7	33293.8	30403	26774.7	33620.3	39861.5	42053.5	45054.9	58247.8	40039.5	40199.6	73246.6	59808.2	46936.2	54362.2	45375.5	0.650854	0.000956338	0.00946196	0.573328	0.00242364	0.0130128
NEBL	sp|O76041|NEBL_HUMAN	Nebulette OS=Homo sapiens OX=9606 GN=NEBL PE=1 SV=1	17	7	7.5	905168	867465	895320	736833	755801	777156	624680	1.19178e+06	963637	1.62383e+06	1.89971e+06	1.02301e+06	1.01142e+06	806642	806981	1.08207e+06	0.654549	0.000956366	0.00946196	0.173671	0.206299	0.331972
NEBL	sp|O76041|NEBL_HUMAN	Nebulette OS=Homo sapiens OX=9606 GN=NEBL PE=1 SV=1	17	7	7.5	905168	867465	895320	736833	755801	777156	624680	1.19178e+06	963637	1.62383e+06	1.89971e+06	1.02301e+06	1.01142e+06	806642	806981	1.08207e+06	0.654549	0.000956366	0.00946196	0.173671	0.206299	0.331972
TMEM63B	sp|Q5T3F8|CSCL2_HUMAN	CSC1-like protein 2 OS=Homo sapiens OX=9606 GN=TMEM63B PE=1 SV=1	29	12	9.74	1.34298e+06	1.30171e+06	1.34939e+06	1.43858e+06	1.28532e+06	1.3868e+06	1.35255e+06	1.56164e+06	1.52362e+06	1.55749e+06	1.51474e+06	1.48371e+06	1.61324e+06	1.40989e+06	1.42499e+06	1.4084e+06	0.191475	0.000957346	0.00946268	0.067005	0.206443	0.332091
HARS1	sp|P12081|HARS1_HUMAN	Histidine--tRNA ligase, cytoplasmic OS=Homo sapiens OX=9606 GN=HARS1 PE=1 SV=2	88	24	41.85	1.76486e+06	1.88866e+06	1.86309e+06	1.47547e+06	2.19102e+06	1.84073e+06	1.88681e+06	1.31843e+06	1.51386e+06	1.21714e+06	906395	1.60664e+06	1.322e+06	1.80568e+06	1.47422e+06	1.78849e+06	-0.503881	0.000959452	0.00947849	-0.12439	0.27496	0.408709
FSD1L	sp|Q9BXM9|FSD1L_HUMAN	FSD1-like protein OS=Homo sapiens OX=9606 GN=FSD1L PE=1 SV=2	91	22	36.6	2.49184e+06	2.38278e+06	2.37656e+06	2.37463e+06	2.05911e+06	2.5212e+06	2.25245e+06	1.73025e+06	2.06051e+06	2.04649e+06	1.57417e+06	1.77745e+06	2.11822e+06	1.90933e+06	1.99098e+06	1.91302e+06	-0.324851	0.000966696	0.009539	-0.276448	0.00161808	0.0098813
hCG_1987383	tr|D3DTP7|D3DTP7_HUMAN	Phospholipid scramblase OS=Homo sapiens OX=9606 GN=hCG_1987383 PE=3 SV=1	6	4	10.57	368762	396817	314663	344559	337543	404947	339424	294285	297264	287678	278289	321315	290787	242954	231268	233502	-0.276097	0.000967107	0.009539	-0.597192	1.54734e-05	0.000594956
PLSCR3	sp|Q9NRY6|PLS3_HUMAN	Phospholipid scramblase 3 OS=Homo sapiens OX=9606 GN=PLSCR3 PE=1 SV=2	4	3	8.81	286271	308050	244274	267482	262035	314362	263496	228454	230767	223325	216037	249437	225739	188606	179534	181269	-0.276097	0.000967107	0.009539	-0.597192	1.54734e-05	0.000594956
NTAQ1	sp|Q96HA8|NTAQ1_HUMAN	Protein N-terminal glutamine amidohydrolase OS=Homo sapiens OX=9606 GN=NTAQ1 PE=1 SV=2	3	3	18.05	53727.7	60060.1	51210.7	60514.7	57863.3	53070	63912.4	45121	49411	40098.7	41912.8	54082.8	43668.7	41594.3	46152.6	45538.6	-0.326553	0.000968827	0.00954364	-0.361815	0.00069687	0.00563592
SELENOH	sp|Q8IZQ5|SELH_HUMAN	Selenoprotein H OS=Homo sapiens OX=9606 GN=SELENOH PE=1 SV=2	11	6	38.52	297825	248857	243250	304057	289355	215517	255587	242820	203736	173178	145401	180004	205845	236790	201157	216086	-0.474449	0.000969109	0.00954364	-0.274682	0.0279292	0.0747844
NA	cu|TMX2_57509004_142aa|ribo	#N/A	13	7	38.73	456450	381401	372808	466002	443469	330304	391716	372149	312248	265415	222843	275877	315481	362907	308296	331175	-0.474449	0.000969109	0.00954364	-0.274682	0.0279292	0.0747844
ELAVL3	sp|Q14576|ELAV3_HUMAN	ELAV-like protein 3 OS=Homo sapiens OX=9606 GN=ELAVL3 PE=2 SV=3	130	19	51.5	6.07368e+06	6.15e+06	6.20702e+06	5.40467e+06	7.05918e+06	5.93265e+06	6.64462e+06	5.52112e+06	4.99389e+06	4.10704e+06	3.05539e+06	4.78091e+06	4.62224e+06	4.75653e+06	4.61982e+06	4.69596e+06	-0.480156	0.000975939	0.00960585	-0.40051	0.000267204	0.00311731
BCL9	sp|O00512|BCL9_HUMAN	B-cell CLL/lymphoma 9 protein OS=Homo sapiens OX=9606 GN=BCL9 PE=1 SV=4	12	9	9.19	157123	156711	155411	178137	177033	150555	179705	132653	133687	121985	148333	144670	138419	133130	134538	131161	-0.271121	0.000979203	0.0096329	-0.307703	0.00117448	0.00800944
PSMG3	sp|Q9BT73|PSMG3_HUMAN	Proteasome assembly chaperone 3 OS=Homo sapiens OX=9606 GN=PSMG3 PE=1 SV=1	1	1	12.3	696181	627415	694354	677099	827615	645380	743515	694201	543760	467954	417999	544119	418601	572933	454699	636619	-0.465727	0.000984409	0.00968157	-0.347438	0.00890705	0.0327049
ALDH1A1	sp|P00352|AL1A1_HUMAN	Retinal dehydrogenase 1 OS=Homo sapiens OX=9606 GN=ALDH1A1 PE=1 SV=2	39	7	9.38	4.94044e+06	4.59032e+06	5.99665e+06	4.57968e+06	4.23115e+06	4.81116e+06	4.70818e+06	7.24016e+06	5.43961e+06	6.97931e+06	7.69033e+06	6.31062e+06	5.31242e+06	5.28808e+06	5.14481e+06	5.86802e+06	0.419004	0.000986628	0.00969829	0.173115	0.0976018	0.189628
REEP6	sp|Q96HR9|REEP6_HUMAN	Receptor expression-enhancing protein 6 OS=Homo sapiens OX=9606 GN=REEP6 PE=1 SV=2	9	4	27.96	150306	177466	173625	186390	151696	194639	183482	205920	231402	209086	209305	200917	260714	244571	256274	227481	0.336059	0.000987709	0.00970542	0.485411	0.000218284	0.00272033
RAB12	sp|Q6IQ22|RAB12_HUMAN	Ras-related protein Rab-12 OS=Homo sapiens OX=9606 GN=RAB12 PE=1 SV=3	43	16	47.54	818682	790678	823088	960134	809871	791164	760429	1.00966e+06	950658	920539	1.11912e+06	940234	1.00266e+06	959597	979347	951135	0.269449	0.000987871	0.00970542	0.232372	0.00665117	0.0264548
CGN	sp|Q9P2M7|CING_HUMAN	Cingulin OS=Homo sapiens OX=9606 GN=CGN PE=1 SV=2	2	2	1.5	1.38146e+06	1.28649e+06	1.18588e+06	1.32947e+06	1.39919e+06	1.41332e+06	1.34107e+06	1.08672e+06	1.1408e+06	1.11324e+06	1.15288e+06	1.12795e+06	1.22489e+06	1.00617e+06	1.16065e+06	1.00458e+06	-0.223957	0.000994404	0.00974952	-0.336557	0.000622397	0.00522677
POMT1	sp|Q9Y6A1|POMT1_HUMAN	Protein O-mannosyl-transferase 1 OS=Homo sapiens OX=9606 GN=POMT1 PE=1 SV=3	15	7	9.64	134024	131437	137832	141933	140429	140849	141525	178046	151543	151596	177654	168868	151845	134343	133714	134159	0.236148	0.000996466	0.00975655	-0.0441477	0.365618	0.503775
G4	tr|Q9UMP7|Q9UMP7_HUMAN	G4 protein OS=Homo sapiens OX=9606 GN=G4 PE=2 SV=1	1	1	5.77	59529.3	42984	61285.2	57610.3	55314	52344.3	45067.8	81121.1	111943	92831	52218.7	72562.3	94394.5	78556.8	86612.7	86225.8	0.626924	0.000999051	0.0097745	0.658758	0.000123195	0.00189212
DYNC2LI1	sp|Q8TCX1|DC2L1_HUMAN	Cytoplasmic dynein 2 light intermediate chain 1 OS=Homo sapiens OX=9606 GN=DYNC2LI1 PE=1 SV=1	2	2	5.41	111050	77143.2	90698.7	87818.3	71394.5	87390.9	78852.2	154531	98667.2	151901	138359	101737	110930	93077.1	71944.9	122240	0.534064	0.00100039	0.0097745	0.128692	0.441625	0.577289
ALDH2	sp|P05091|ALDH2_HUMAN	Aldehyde dehydrogenase, mitochondrial OS=Homo sapiens OX=9606 GN=ALDH2 PE=1 SV=2	225	27	49.9	6.2509e+06	6.09538e+06	7.24389e+06	6.29058e+06	5.55883e+06	6.38949e+06	6.03505e+06	8.31391e+06	7.01032e+06	8.48653e+06	8.18179e+06	7.00912e+06	7.22131e+06	7.25461e+06	6.97065e+06	7.91803e+06	0.297027	0.00100207	0.00978678	0.238123	0.0106753	0.0371417
USE1	sp|Q9NZ43|USE1_HUMAN	Vesicle transport protein USE1 OS=Homo sapiens OX=9606 GN=USE1 PE=1 SV=2	12	8	30.12	183967	184474	186105	184194	185563	178352	197804	222899	200096	211777	242706	240122	202803	205241	194323	206912	0.240793	0.00100299	0.00978966	0.121945	0.0316706	0.082003
CLCN2	sp|P51788|CLCN2_HUMAN	Chloride channel protein 2 OS=Homo sapiens OX=9606 GN=CLCN2 PE=1 SV=2	4	4	4.57	115872	107440	117616	86216.7	78455.7	77437.2	84986.6	165146	127119	153392	193687	145643	100571	95918.2	92277.8	111647	0.620128	0.00100749	0.00981061	0.0825006	0.589168	0.708426
NTPCR	sp|Q9BSD7|NTPCR_HUMAN	Cancer-related nucleoside-triphosphatase OS=Homo sapiens OX=9606 GN=NTPCR PE=1 SV=1	15	6	41.05	289650	329418	338214	280889	308182	374678	360893	267348	265506	228851	203619	256170	286839	293752	301685	269102	-0.376749	0.00102803	0.00998464	-0.172331	0.0944362	0.185286
TRAPPC13	sp|A5PLN9|TPC13_HUMAN	Trafficking protein particle complex subunit 13 OS=Homo sapiens OX=9606 GN=TRAPPC13 PE=1 SV=2	19	9	20.86	1.14586e+06	1.02058e+06	1.14596e+06	1.06535e+06	1.0423e+06	1.0125e+06	1.01022e+06	1.46229e+06	1.19585e+06	1.40809e+06	1.21546e+06	1.21358e+06	1.2054e+06	1.19247e+06	1.1987e+06	1.30322e+06	0.268466	0.00103253	0.00999431	0.212583	0.00576624	0.0238583
EPHB6	sp|O15197|EPHB6_HUMAN	Ephrin type-B receptor 6 OS=Homo sapiens OX=9606 GN=EPHB6 PE=1 SV=4	4	1	0.69	667973	709755	651160	791678	611103	720311	626080	561523	637128	505020	466069	522795	566693	459676	440133	454298	-0.33148	0.00103296	0.00999431	-0.591852	1.41139e-05	0.000558172
BMERB1	sp|Q96MC5|MERB1_HUMAN	bMERB domain-containing protein 1 OS=Homo sapiens OX=9606 GN=BMERB1 PE=1 SV=1	24	7	34.31	649089	577585	585348	673433	726063	585916	543920	865882	746675	765656	676317	789263	780775	782207	735749	765046	0.316201	0.0010425	0.0100505	0.301228	0.00559661	0.0233059
DTNB	sp|O60941|DTNB_HUMAN	Dystrobrevin beta OS=Homo sapiens OX=9606 GN=DTNB PE=1 SV=1	41	15	24.08	984143	896287	957776	901500	820232	805573	836652	1.25892e+06	1.03233e+06	1.30476e+06	1.65637e+06	1.18228e+06	943421	950365	902258	1.06e+06	0.452857	0.00104341	0.0100505	0.132358	0.122462	0.224736
SMIM13	sp|P0DJ93|SIM13_HUMAN	Small integral membrane protein 13 OS=Homo sapiens OX=9606 GN=SMIM13 PE=3 SV=1	8	3	46.15	669809	701441	625486	784355	693094	691360	802986	716009	940037	854422	1.09781e+06	1.13569e+06	1.00211e+06	1.02049e+06	1.00705e+06	1.00846e+06	0.419815	0.0010493	0.0100942	0.51648	3.72809e-05	0.000973311
PRRC2A	sp|P48634|PRC2A_HUMAN	Protein PRRC2A OS=Homo sapiens OX=9606 GN=PRRC2A PE=1 SV=3	64	37	24.76	716467	729316	681423	730114	761692	700613	734955	608683	612709	619852	678211	634506	632820	641672	594848	643710	-0.194374	0.00106427	0.0102188	-0.204449	0.00264763	0.0138535
CNPY4	sp|Q8N129|CNPY4_HUMAN	Protein canopy homolog 4 OS=Homo sapiens OX=9606 GN=CNPY4 PE=1 SV=1	8	4	14.92	152939	144702	160148	135829	140535	157317	168428	170400	181514	185549	197019	199564	165169	181784	177849	181585	0.275136	0.00106471	0.0102188	0.256321	0.00409122	0.0185686
PCLO	sp|Q9Y6V0|PCLO_HUMAN	Protein piccolo OS=Homo sapiens OX=9606 GN=PCLO PE=1 SV=5	156	96	22.46	640309	734953	687360	780144	742951	780699	727479	768442	917824	843566	879005	897771	985730	895895	951248	910830	0.276368	0.00106538	0.0102226	0.339802	0.000432428	0.00416958
REEP2	sp|Q9BRK0|REEP2_HUMAN	Receptor expression-enhancing protein 2 OS=Homo sapiens OX=9606 GN=REEP2 PE=1 SV=2	74	15	53.57	1.58279e+06	1.84832e+06	1.65465e+06	1.78759e+06	1.65459e+06	1.95351e+06	1.79616e+06	1.75252e+06	2.56648e+06	2.00768e+06	2.65714e+06	2.71918e+06	2.49447e+06	2.25115e+06	2.41152e+06	2.16602e+06	0.417179	0.00106894	0.0102515	0.377977	0.000306299	0.00336434
HMGCS1	sp|Q01581|HMCS1_HUMAN	Hydroxymethylglutaryl-CoA synthase, cytoplasmic OS=Homo sapiens OX=9606 GN=HMGCS1 PE=1 SV=2	61	15	30.58	3.05022e+06	2.52128e+06	1.61729e+06	2.6823e+06	3.36595e+06	2.13792e+06	2.08226e+06	1.49811e+06	1.85656e+06	1.10406e+06	1.08309e+06	1.97845e+06	1.36697e+06	1.62487e+06	1.32747e+06	1.47747e+06	-0.752602	0.00107021	0.0102611	-0.723408	0.0036077	0.0169962
GALNT17	sp|Q6IS24|GLT17_HUMAN	Polypeptide N-acetylgalactosaminyltransferase 17 OS=Homo sapiens OX=9606 GN=GALNT17 PE=2 SV=2	1	1	1.34	22889.1	18942.9	22963.7	22523.1	18398	19716.3	23131.4	46483.7	23156.2	45057.6	32763.1	25748.2	29574.8	22512.6	25672.6	22385.1	0.62739	0.00107391	0.0102939	0.151756	0.127921	0.232601
PIGU	sp|Q9H490|PIGU_HUMAN	Phosphatidylinositol glycan anchor biosynthesis class U protein OS=Homo sapiens OX=9606 GN=PIGU PE=1 SV=3	9	4	7.36	221038	195510	214352	228707	219212	205095	189071	307418	248326	283623	255912	215286	299443	263450	252303	266034	0.343065	0.00108343	0.0103639	0.311066	0.000761897	0.00598161
YIPF5	sp|Q969M3|YIPF5_HUMAN	Protein YIPF5 OS=Homo sapiens OX=9606 GN=YIPF5 PE=1 SV=1	7	2	8.17	152167	185889	161881	177364	186151	186881	187163	188849	227932	198740	252815	260836	225985	246633	244479	211712	0.347892	0.00108774	0.0103867	0.406924	0.000501796	0.00453677
STX3	sp|Q13277|STX3_HUMAN	Syntaxin-3 OS=Homo sapiens OX=9606 GN=STX3 PE=1 SV=3	2	2	5.54	58312.2	52607.1	60976.1	45507.8	53049.6	46078.5	52519.4	77399.6	56319.9	80733.8	89508.2	65998.7	63269.7	50560.1	60216	58119.4	0.443086	0.00108803	0.0103867	0.0979561	0.344278	0.483054
EIF1AD	sp|Q8N9N8|EIF1A_HUMAN	Probable RNA-binding protein EIF1AD OS=Homo sapiens OX=9606 GN=EIF1AD PE=1 SV=1	9	4	33.94	125918	122728	120061	126565	119282	123078	126938	99640	112556	96772.4	103436	103008	118885	112627	114290	114639	-0.227708	0.00108958	0.0103962	-0.117121	0.0258395	0.0706398
MYL6B	sp|P14649|MYL6B_HUMAN	Myosin light chain 6B OS=Homo sapiens OX=9606 GN=MYL6B PE=1 SV=1	53	12	49.52	1.89969e+06	1.84279e+06	2.02516e+06	2.04108e+06	1.8672e+06	1.86148e+06	1.92933e+06	2.1316e+06	2.29022e+06	2.55268e+06	2.8803e+06	2.14796e+06	2.2305e+06	2.24167e+06	2.39938e+06	2.30095e+06	0.294743	0.00109142	0.0104085	0.266902	0.000425527	0.00413179
IRF2BP1	sp|Q8IU81|I2BP1_HUMAN	Interferon regulatory factor 2-binding protein 1 OS=Homo sapiens OX=9606 GN=IRF2BP1 PE=1 SV=1	13	11	21.4	540285	516630	532665	533768	567408	507871	562149	512079	455580	429287	442823	481472	444552	438682	414159	444254	-0.222493	0.00109304	0.0104185	-0.313003	0.000120334	0.00186739
TMEFF1	sp|Q8IYR6|TEFF1_HUMAN	Tomoregulin-1 OS=Homo sapiens OX=9606 GN=TMEFF1 PE=1 SV=1	32	7	15.26	2.47621e+06	2.92228e+06	2.61338e+06	3.11359e+06	2.93959e+06	2.6079e+06	2.65762e+06	1.90675e+06	2.36076e+06	2.06375e+06	2.52008e+06	2.38816e+06	1.92002e+06	2.10326e+06	2.19028e+06	1.85079e+06	-0.336841	0.00109632	0.0104365	-0.430568	0.000325787	0.00347444
ILF3	sp|Q12906|ILF3_HUMAN	Interleukin enhancer-binding factor 3 OS=Homo sapiens OX=9606 GN=ILF3 PE=1 SV=3	189	45	48.66	4.9499e+06	6.13968e+06	5.16955e+06	5.71292e+06	6.77705e+06	5.67699e+06	6.46015e+06	4.2314e+06	4.78628e+06	3.9332e+06	4.13795e+06	5.21262e+06	4.89704e+06	5.00732e+06	4.63462e+06	4.51106e+06	-0.365073	0.00109804	0.010446	-0.301516	0.0102753	0.0362285
GRIA4	sp|P48058|GRIA4_HUMAN	Glutamate receptor 4 OS=Homo sapiens OX=9606 GN=GRIA4 PE=1 SV=2	31	12	15.08	283718	299674	303338	322301	281692	337521	319447	362798	350208	336519	423838	361786	382415	328501	354848	329855	0.267425	0.00110023	0.0104566	0.140427	0.0619919	0.135612
SCP2	sp|P22307|NLTP_HUMAN	Non-specific lipid-transfer protein OS=Homo sapiens OX=9606 GN=SCP2 PE=1 SV=2	102	18	25.78	4.61016e+06	3.91849e+06	4.60848e+06	4.42157e+06	3.70598e+06	3.64823e+06	3.53753e+06	5.98282e+06	4.8785e+06	6.04094e+06	5.616e+06	4.51856e+06	4.78613e+06	5.26661e+06	4.84436e+06	5.7937e+06	0.382894	0.00110067	0.0104566	0.387733	0.00312795	0.015418
SLC37A4	sp|O43826|G6PT1_HUMAN	Glucose-6-phosphate exchanger SLC37A4 OS=Homo sapiens OX=9606 GN=SLC37A4 PE=1 SV=1	1	1	2.33	78841.9	71511.9	75183.7	90690.6	75153.4	90087.2	89158.4	110759	98154	106303	83917	122998	123936	105085	111042	109315	0.395063	0.00110251	0.0104688	0.418115	0.000544439	0.00477463
MACROD1	sp|Q9BQ69|MACD1_HUMAN	ADP-ribose glycohydrolase MACROD1 OS=Homo sapiens OX=9606 GN=MACROD1 PE=1 SV=2	20	4	14.77	313833	333525	347546	273860	275228	310945	303900	438152	350800	421876	426340	340587	358968	361094	334699	428479	0.333895	0.00111207	0.0105409	0.278251	0.0141722	0.045858
MGST1	sp|P10620|MGST1_HUMAN	Microsomal glutathione S-transferase 1 OS=Homo sapiens OX=9606 GN=MGST1 PE=1 SV=1	4	1	10.32	65969.1	59992.7	73337.8	69400.4	60518	68473.6	62025	92761.5	71852.7	81989.9	103647	77821.4	77145.4	62320.7	64412.4	68189.8	0.35087	0.0011136	0.0105437	-0.0128231	0.863526	0.912529
TMX4	sp|Q9H1E5|TMX4_HUMAN	Thioredoxin-related transmembrane protein 4 OS=Homo sapiens OX=9606 GN=TMX4 PE=1 SV=1	37	7	23.21	575822	572677	518150	664638	590093	533625	525262	746607	667091	614764	744788	673821	704838	668138	628481	637264	0.284732	0.00111562	0.0105482	0.185242	0.0363708	0.0906955
MPPED2	sp|Q15777|MPPD2_HUMAN	Metallophosphoesterase MPPED2 OS=Homo sapiens OX=9606 GN=MPPED2 PE=1 SV=1	15	6	32.31	1.13816e+06	1.14248e+06	880356	1.15507e+06	1.00367e+06	1.25203e+06	996058	713554	844541	910015	760160	760683	979603	827939	842092	868399	-0.384952	0.00111729	0.0105482	-0.345144	0.00510675	0.0218522
ZFYVE27	sp|Q5T4F4|ZFY27_HUMAN	Protrudin OS=Homo sapiens OX=9606 GN=ZFYVE27 PE=1 SV=1	7	5	14.6	240410	222170	236688	272496	207737	230800	229442	263952	268197	271903	312626	279037	308113	239867	244217	252953	0.278798	0.00112175	0.0105714	0.0727196	0.354421	0.492614
SPIN1	sp|Q9Y657|SPIN1_HUMAN	Spindlin-1 OS=Homo sapiens OX=9606 GN=SPIN1 PE=1 SV=3	20	9	46.18	445025	393653	446731	461614	476950	384315	438818	398447	363064	323000	350745	350662	374854	350942	334544	317516	-0.272598	0.00112302	0.0105795	-0.378008	0.000429177	0.00415538
MFSD10	sp|Q14728|MFS10_HUMAN	Major facilitator superfamily domain-containing protein 10 OS=Homo sapiens OX=9606 GN=MFSD10 PE=1 SV=1	16	7	13.85	156896	129086	164372	131825	127207	175920	178316	233201	178791	201801	185968	190241	207808	187171	180965	168968	0.401781	0.00112354	0.0105798	0.248901	0.0625614	0.136443
HSP90B1	sp|P14625|ENPL_HUMAN	Endoplasmin OS=Homo sapiens OX=9606 GN=HSP90B1 PE=1 SV=1	545	57	56.41	1.50214e+07	1.43407e+07	1.74363e+07	1.43191e+07	1.51857e+07	1.72886e+07	1.62053e+07	2.21301e+07	1.88999e+07	1.95883e+07	1.68599e+07	1.82209e+07	2.02027e+07	1.879e+07	1.961e+07	1.97311e+07	0.29952	0.00112849	0.0106176	0.308843	0.00175357	0.0104134
ACSL5	sp|Q9ULC5|ACSL5_HUMAN	Long-chain-fatty-acid--CoA ligase 5 OS=Homo sapiens OX=9606 GN=ACSL5 PE=1 SV=1	17	5	6.73	1.06959e+06	934759	1.01663e+06	968361	912699	851817	888615	1.45321e+06	1.13011e+06	1.48385e+06	2.1214e+06	1.36353e+06	1.01341e+06	1.09936e+06	933706	1.3195e+06	0.55226	0.00113128	0.0106313	0.225385	0.0518708	0.119326
SRRM1	sp|Q8IYB3|SRRM1_HUMAN	Serine/arginine repetitive matrix protein 1 OS=Homo sapiens OX=9606 GN=SRRM1 PE=1 SV=2	17	6	10.29	1.21963e+06	1.0336e+06	1.14215e+06	1.18684e+06	1.15517e+06	974205	1.09368e+06	990250	918584	949036	872877	892213	979804	949132	884062	992456	-0.253602	0.00113875	0.0106701	-0.241237	0.00930885	0.0337431
ANXA4	sp|P09525|ANXA4_HUMAN	Annexin A4 OS=Homo sapiens OX=9606 GN=ANXA4 PE=1 SV=4	23	7	19.12	929200	718787	692912	533116	804356	555557	442002	1.20924e+06	908700	1.33163e+06	970358	1.1077e+06	809792	717642	639616	1.01282e+06	0.680874	0.0011394	0.0106701	0.254377	0.275852	0.409467
STRBP	sp|Q96SI9|STRBP_HUMAN	Spermatid perinuclear RNA-binding protein OS=Homo sapiens OX=9606 GN=STRBP PE=1 SV=1	63	22	29.02	1.33147e+06	1.25376e+06	1.2846e+06	1.38915e+06	1.47036e+06	1.22884e+06	1.26681e+06	1.14706e+06	1.09888e+06	1.03855e+06	817352	1.07223e+06	1.15759e+06	1.13287e+06	1.08726e+06	1.13656e+06	-0.327419	0.00114004	0.0106708	-0.233854	0.00381177	0.0176654
VAMP3	sp|Q15836|VAMP3_HUMAN	Vesicle-associated membrane protein 3 OS=Homo sapiens OX=9606 GN=VAMP3 PE=1 SV=3	58	5	40	5.43567e+06	5.01606e+06	5.21423e+06	6.65091e+06	4.73158e+06	5.25215e+06	4.6392e+06	6.1114e+06	7.09254e+06	7.09567e+06	6.73081e+06	5.89546e+06	8.05817e+06	8.61662e+06	9.30146e+06	8.85766e+06	0.373675	0.00114231	0.0106841	0.766579	1.03479e-05	0.000468906
SS18L1	sp|O75177|CREST_HUMAN	Calcium-responsive transactivator OS=Homo sapiens OX=9606 GN=SS18L1 PE=1 SV=2	8	3	7.58	264310	253651	249042	273543	276043	242876	247678	231681	206751	224841	212912	190567	237719	216389	198162	207954	-0.25023	0.00114458	0.0106999	-0.314497	0.000256659	0.00304346
ZC3H11A	sp|O75152|ZC11A_HUMAN	Zinc finger CCCH domain-containing protein 11A OS=Homo sapiens OX=9606 GN=ZC3H11A PE=1 SV=3	9	8	11.48	230564	223573	219380	244115	247764	221406	242531	226597	166266	188674	200746	185027	188787	176088	164320	167970	-0.277351	0.00114757	0.0107164	-0.456912	8.57507e-06	0.000422748
TERF2IP	sp|Q9NYB0|TE2IP_HUMAN	Telomeric repeat-binding factor 2-interacting protein 1 OS=Homo sapiens OX=9606 GN=TERF2IP PE=1 SV=1	38	16	52.63	986682	948937	945920	1.07355e+06	1.02603e+06	946188	976396	870464	865022	713312	724832	794963	923885	852146	842233	845134	-0.279618	0.00115253	0.0107501	-0.219002	0.0021094	0.0118245
NA	cu|CRMP1_V575I|snp	CRMP1|uc003gis.3|V575I|chr4:5830296-5830296.C_T	82	3	36.07	1.32141e+07	1.57614e+07	1.38522e+07	1.44127e+07	1.53915e+07	1.57118e+07	1.62519e+07	1.06933e+07	1.32458e+07	1.0435e+07	1.11136e+07	1.41773e+07	1.18749e+07	1.29664e+07	1.34574e+07	1.09837e+07	-0.331207	0.00115322	0.0107538	-0.262942	0.010028	0.0356372
QTRT1	sp|Q9BXR0|TGT_HUMAN	Queuine tRNA-ribosyltransferase catalytic subunit 1 OS=Homo sapiens OX=9606 GN=QTRT1 PE=1 SV=3	7	4	15.14	115551	135922	135300	123553	125367	134468	136456	100310	112734	78555.1	65678.4	107926	105651	115825	135384	107773	-0.468638	0.00115497	0.0107675	-0.118299	0.169925	0.287644
HMGB3	sp|O15347|HMGB3_HUMAN	High mobility group protein B3 OS=Homo sapiens OX=9606 GN=HMGB3 PE=1 SV=4	34	11	33	4.26942e+06	3.14482e+06	3.35066e+06	4.2109e+06	4.20524e+06	2.90911e+06	3.1015e+06	2.70352e+06	2.73809e+06	2.40227e+06	1.70181e+06	2.05838e+06	3.02519e+06	2.90816e+06	2.65697e+06	2.99737e+06	-0.57052	0.0011602	0.0107813	-0.318995	0.036612	0.0912302
VPS50	sp|Q96JG6|VPS50_HUMAN	Syndetin OS=Homo sapiens OX=9606 GN=VPS50 PE=1 SV=3	55	29	30.29	1.28086e+06	1.21076e+06	1.29253e+06	1.18956e+06	1.20141e+06	1.17709e+06	1.14413e+06	1.39855e+06	1.39311e+06	1.46957e+06	1.29947e+06	1.36971e+06	1.46694e+06	1.51299e+06	1.51156e+06	1.58291e+06	0.205439	0.00116518	0.0108141	0.340405	6.31504e-05	0.00131328
TMEM67	sp|Q5HYA8|MKS3_HUMAN	Meckelin OS=Homo sapiens OX=9606 GN=TMEM67 PE=1 SV=2	5	3	3.02	188463	160933	233890	149520	146029	141783	131662	291308	214933	351229	526952	250942	198080	185938	147550	274551	0.834941	0.00116951	0.0108343	0.277648	0.201126	0.325724
ALDH3B1	sp|P43353|AL3B1_HUMAN	Aldehyde dehydrogenase family 3 member B1 OS=Homo sapiens OX=9606 GN=ALDH3B1 PE=1 SV=1	7	2	5.13	655690	612055	734654	509199	616264	553471	636775	993474	727694	974907	699021	775947	785407	847946	645901	885304	0.416235	0.00116985	0.0108343	0.357418	0.0137622	0.0448962
VAMP4	sp|O75379|VAMP4_HUMAN	Vesicle-associated membrane protein 4 OS=Homo sapiens OX=9606 GN=VAMP4 PE=1 SV=2	6	4	39.01	228043	210207	228172	223757	210368	215237	201422	283613	244422	271814	384431	259071	256154	271298	276036	279876	0.370229	0.00117113	0.0108397	0.34857	5.72277e-05	0.0012374
CLMN	sp|Q96JQ2|CLMN_HUMAN	Calmin OS=Homo sapiens OX=9606 GN=CLMN PE=1 SV=1	3	3	2.79	58534.3	42856.2	45766.1	47473.2	43601.6	38513	42698	72543.8	55437.4	65946.9	87009.1	63074.8	48897.3	50411.1	44992.8	56397	0.507347	0.001177	0.0108779	0.153864	0.212505	0.338668
FMR1	sp|Q06787|FMR1_HUMAN	Synaptic functional regulator FMR1 OS=Homo sapiens OX=9606 GN=FMR1 PE=1 SV=1	44	16	25.32	907396	930203	950155	875943	944352	901466	933982	852338	799182	776086	610881	749696	784089	814211	767341	813988	-0.279499	0.00118312	0.0109184	-0.205136	0.00153218	0.00950993
RPE	sp|Q96AT9|RPE_HUMAN	Ribulose-phosphate 3-epimerase OS=Homo sapiens OX=9606 GN=RPE PE=1 SV=1	10	3	15.79	270944	346485	297552	314658	316303	344121	365303	187732	288458	209764	221058	273346	267098	313419	332909	266146	-0.428522	0.0011876	0.0109462	-0.0830974	0.422281	0.558998
PKN2	sp|Q16513|PKN2_HUMAN	Serine/threonine-protein kinase N2 OS=Homo sapiens OX=9606 GN=PKN2 PE=1 SV=1	8	7	7.32	163100	129993	157270	127667	137378	138490	131184	215587	158251	227456	222672	177607	151389	148539	131539	168635	0.435944	0.00119748	0.0109966	0.0863639	0.398632	0.536076
STMN3	sp|Q9NZ72|STMN3_HUMAN	Stathmin-3 OS=Homo sapiens OX=9606 GN=STMN3 PE=1 SV=3	37	10	48.33	1.77147e+06	1.77304e+06	1.78875e+06	2.11208e+06	1.78627e+06	1.86919e+06	1.71629e+06	1.3746e+06	1.70565e+06	1.42393e+06	1.40561e+06	1.51929e+06	1.65087e+06	1.6261e+06	1.68807e+06	1.55084e+06	-0.276794	0.00120417	0.0110472	-0.173022	0.0277304	0.0743851
RAB39B	sp|Q96DA2|RB39B_HUMAN	Ras-related protein Rab-39B OS=Homo sapiens OX=9606 GN=RAB39B PE=1 SV=1	47	14	61.03	1.33448e+06	1.23296e+06	1.20605e+06	1.50908e+06	1.19719e+06	1.27549e+06	1.17914e+06	1.54536e+06	1.57008e+06	1.52194e+06	1.52041e+06	1.38593e+06	1.69564e+06	1.8586e+06	2.06402e+06	1.79659e+06	0.273048	0.00120586	0.011048	0.581054	2.37174e-05	0.000767572
DNAJC3	sp|Q13217|DNJC3_HUMAN	DnaJ homolog subfamily C member 3 OS=Homo sapiens OX=9606 GN=DNAJC3 PE=1 SV=1	36	14	29.96	653768	518798	728600	514264	596516	574263	607329	1.10293e+06	651872	972138	1.0501e+06	792154	691544	671423	564341	891605	0.529655	0.00120994	0.0110568	0.226873	0.137247	0.245502
ETFA	sp|P13804|ETFA_HUMAN	Electron transfer flavoprotein subunit alpha, mitochondrial OS=Homo sapiens OX=9606 GN=ETFA PE=1 SV=1	148	14	45.05	6.79854e+06	6.24064e+06	7.80397e+06	5.80713e+06	5.70087e+06	6.11906e+06	6.2464e+06	9.39341e+06	7.31307e+06	8.97292e+06	9.08504e+06	8.18165e+06	6.81795e+06	7.991e+06	7.56085e+06	8.22954e+06	0.374087	0.00121316	0.011069	0.317845	0.00536399	0.022632
GANAB	sp|Q14697|GANAB_HUMAN	Neutral alpha-glucosidase AB OS=Homo sapiens OX=9606 GN=GANAB PE=1 SV=3	353	47	46.4	3.50437e+06	4.13223e+06	4.4713e+06	3.66563e+06	4.27291e+06	4.65599e+06	4.78971e+06	5.80401e+06	5.70881e+06	4.92317e+06	4.54755e+06	6.31683e+06	5.50192e+06	6.25518e+06	6.11743e+06	5.48409e+06	0.375903	0.00121325	0.011069	0.504637	0.000451734	0.00427855
PACSIN1	sp|Q9BY11|PACN1_HUMAN	Protein kinase C and casein kinase substrate in neurons protein 1 OS=Homo sapiens OX=9606 GN=PACSIN1 PE=1 SV=1	37	20	42.79	1.17123e+06	1.11401e+06	1.24265e+06	1.35194e+06	1.11159e+06	1.08456e+06	1.06449e+06	1.33792e+06	1.38809e+06	1.32882e+06	1.829e+06	1.45931e+06	1.46601e+06	1.2486e+06	1.33477e+06	1.34927e+06	0.332084	0.00121415	0.011069	0.176531	0.044652	0.106335
CZIB	sp|Q9NWV4|CZIB_HUMAN	CXXC motif containing zinc binding protein OS=Homo sapiens OX=9606 GN=CZIB PE=1 SV=1	28	8	50	1.57218e+06	1.44794e+06	1.40473e+06	1.45141e+06	1.38652e+06	1.39334e+06	1.37305e+06	1.20212e+06	1.33489e+06	1.19874e+06	1.08487e+06	1.21618e+06	1.29074e+06	1.24953e+06	1.2531e+06	1.24409e+06	-0.232102	0.00121927	0.0110986	-0.196757	0.00387727	0.0178795
ERC1	sp|Q8IUD2|RB6I2_HUMAN	ELKS/Rab6-interacting/CAST family member 1 OS=Homo sapiens OX=9606 GN=ERC1 PE=1 SV=1	283	74	50.09	4.18306e+06	4.07508e+06	4.07371e+06	4.40395e+06	3.92923e+06	4.09653e+06	3.73414e+06	4.53463e+06	4.91937e+06	4.83183e+06	4.71232e+06	4.372e+06	4.9481e+06	4.49364e+06	4.65526e+06	4.52571e+06	0.213565	0.00122511	0.0111355	0.16459	0.0144832	0.0465862
TMEM104	sp|Q8NE00|TM104_HUMAN	Transmembrane protein 104 OS=Homo sapiens OX=9606 GN=TMEM104 PE=1 SV=2	1	1	2.22	94503.6	83035.4	108358	88136.4	98768.1	90461.6	81229.2	149702	105776	147840	130183	105974	105953	90756.8	85849.4	99181.5	0.421316	0.00122635	0.0111441	0.00154479	0.986743	0.991555
HRAS	sp|P01112|RASH_HUMAN	GTPase HRas OS=Homo sapiens OX=9606 GN=HRAS PE=1 SV=1	95	12	58.73	1.18082e+07	1.11189e+07	1.07336e+07	1.22315e+07	1.0584e+07	1.13983e+07	1.04128e+07	9.13278e+06	9.93138e+06	1.00748e+07	9.16126e+06	9.4147e+06	9.90383e+06	9.67467e+06	1.00869e+07	9.2674e+06	-0.218794	0.00122939	0.0111521	-0.207563	0.00737371	0.0284749
SLC38A7	sp|Q9NVC3|S38A7_HUMAN	Putative sodium-coupled neutral amino acid transporter 7 OS=Homo sapiens OX=9606 GN=SLC38A7 PE=1 SV=1	6	4	8.66	100263	99446.3	105082	111374	100644	109272	106888	124744	115004	122587	147301	130341	114124	104153	102962	106184	0.259207	0.00123038	0.0111521	-0.00267989	0.960924	0.975073
LSS	sp|P48449|LSS_HUMAN	Lanosterol synthase OS=Homo sapiens OX=9606 GN=LSS PE=1 SV=1	91	23	35.38	915312	1.02587e+06	767955	947259	939263	955241	913126	1.00329e+06	1.24081e+06	1.06848e+06	1.09392e+06	1.21233e+06	1.15565e+06	1.00025e+06	1.04618e+06	905048	0.2909	0.00123051	0.0111521	0.0934911	0.290124	0.424425
USP31	sp|Q70CQ4|UBP31_HUMAN	Ubiquitin carboxyl-terminal hydrolase 31 OS=Homo sapiens OX=9606 GN=USP31 PE=2 SV=2	10	9	8.73	171120	246872	192686	207756	249208	239535	248169	109019	175460	138007	140316	198038	163828	190433	191989	152586	-0.540553	0.00123318	0.0111682	-0.311759	0.0372685	0.0926008
ALDH9A1	sp|P49189|AL9A1_HUMAN	4-trimethylaminobutyraldehyde dehydrogenase OS=Homo sapiens OX=9606 GN=ALDH9A1 PE=1 SV=3	78	16	28.34	2.1655e+06	2.06549e+06	2.22111e+06	1.99861e+06	1.79474e+06	1.98339e+06	1.82983e+06	2.59734e+06	2.2434e+06	2.54176e+06	2.54811e+06	2.30125e+06	2.2503e+06	2.40227e+06	2.23733e+06	2.53843e+06	0.266289	0.00123626	0.0111934	0.254573	0.00722791	0.0280858
LYSMD2	sp|Q8IV50|LYSM2_HUMAN	LysM and putative peptidoglycan-binding domain-containing protein 2 OS=Homo sapiens OX=9606 GN=LYSMD2 PE=1 SV=1	11	5	21.4	271409	264490	262888	262985	284770	259558	257001	309854	280275	309534	340887	307899	302652	293775	281954	299688	0.211456	0.00124751	0.0112679	0.13301	0.0231224	0.0652052
SELENOW	sp|P63302|SELW_HUMAN	Selenoprotein W OS=Homo sapiens OX=9606 GN=SELENOW PE=1 SV=3	8	2	24.14	1.08783e+06	891067	773668	1.26329e+06	960480	724322	852835	674681	800611	607909	392673	524424	624255	1.07623e+06	831781	958165	-0.642307	0.00124945	0.0112788	0.0449313	0.783535	0.86097
NA	cu|PGM2L1_V531I|snp	PGM2L1|uc001ovb.1|V531I|chr11:74053547-74053547.C_T	26	4	47.54	7.47619e+06	6.82639e+06	5.9352e+06	8.44745e+06	6.68911e+06	6.44636e+06	5.75435e+06	4.37222e+06	5.68017e+06	4.55426e+06	3.35656e+06	3.89764e+06	6.31914e+06	6.3782e+06	6.57745e+06	6.075e+06	-0.55527	0.00125039	0.0112831	-0.0892214	0.426837	0.563417
NCBP2	sp|P52298|NCBP2_HUMAN	Nuclear cap-binding protein subunit 2 OS=Homo sapiens OX=9606 GN=NCBP2 PE=1 SV=1	18	9	36.54	944114	789050	899956	884055	944903	839143	916624	861431	693680	683479	748429	734596	721093	673236	653653	682615	-0.264204	0.00125136	0.0112883	-0.404785	6.76211e-05	0.00135585
FYTTD1	sp|Q96QD9|UIF_HUMAN	UAP56-interacting factor OS=Homo sapiens OX=9606 GN=FYTTD1 PE=1 SV=3	39	15	49.69	536473	544825	533414	542622	578371	511784	581110	503672	487350	451603	407827	490597	442195	485466	442404	479984	-0.240174	0.00125518	0.0113072	-0.22088	0.00282146	0.0144163
FLYWCH2	sp|Q96CP2|FWCH2_HUMAN	FLYWCH family member 2 OS=Homo sapiens OX=9606 GN=FLYWCH2 PE=1 SV=1	8	4	35.71	373380	394631	401698	373498	545620	336628	443347	292100	320406	212929	205844	340024	313430	345020	289734	333197	-0.557396	0.00125717	0.0113142	-0.333481	0.0257557	0.0704623
CSGALNACT1	sp|Q8TDX6|CGAT1_HUMAN	Chondroitin sulfate N-acetylgalactosaminyltransferase 1 OS=Homo sapiens OX=9606 GN=CSGALNACT1 PE=1 SV=2	1	1	2.07	81358.4	75687.7	91117.3	73624.7	81371.8	73607.8	87755.7	158323	93792.2	135442	167556	107553	85849	86769.9	67090.7	104813	0.587706	0.00125892	0.0113183	0.077188	0.540066	0.666963
SETDB1	sp|Q15047|SETB1_HUMAN	Histone-lysine N-methyltransferase SETDB1 OS=Homo sapiens OX=9606 GN=SETDB1 PE=1 SV=1	14	9	7.67	262918	277191	284452	251094	296354	282588	321824	239692	241057	210500	193135	260168	224667	240764	237885	225309	-0.309921	0.00125914	0.0113183	-0.263529	0.00463761	0.0203093
HM13	sp|Q8TCT9|HM13_HUMAN	Minor histocompatibility antigen H13 OS=Homo sapiens OX=9606 GN=HM13 PE=1 SV=1	27	7	18.3	1.63256e+06	1.24032e+06	1.55792e+06	1.66866e+06	1.20865e+06	1.52586e+06	1.25538e+06	2.45293e+06	1.88482e+06	2.29007e+06	1.74303e+06	1.53966e+06	2.29967e+06	1.60731e+06	1.73486e+06	1.68504e+06	0.489663	0.00126123	0.0113263	0.228756	0.069487	0.147758
PON2	sp|Q15165|PON2_HUMAN	Serum paraoxonase/arylesterase 2 OS=Homo sapiens OX=9606 GN=PON2 PE=1 SV=4	9	5	21.19	50575.5	47199.5	51320	49563.1	40684.5	53948.5	48816.7	100850	61948.6	75341.5	54330.8	57798.4	72068.5	58615.5	56218.4	63799.8	0.499266	0.00127011	0.0113732	0.287754	0.00548219	0.0229943
SRPK1	sp|Q96SB4|SRPK1_HUMAN	SRSF protein kinase 1 OS=Homo sapiens OX=9606 GN=SRPK1 PE=1 SV=2	39	15	26.56	785932	792874	808105	763621	811282	768026	825756	698163	694623	643673	726779	718269	702136	682040	688075	698930	-0.187343	0.00127626	0.0114201	-0.202139	0.00126512	0.00842032
LRRC47	sp|Q8N1G4|LRC47_HUMAN	Leucine-rich repeat-containing protein 47 OS=Homo sapiens OX=9606 GN=LRRC47 PE=1 SV=1	117	24	41.51	3.13675e+06	3.64988e+06	3.3396e+06	3.15782e+06	3.61431e+06	3.47432e+06	3.77182e+06	2.74873e+06	3.06615e+06	2.48677e+06	2.29989e+06	3.158e+06	2.86691e+06	3.02164e+06	2.93431e+06	2.85267e+06	-0.321472	0.00127733	0.011427	-0.229509	0.00679484	0.0268776
ILF2	sp|Q12905|ILF2_HUMAN	Interleukin enhancer-binding factor 2 OS=Homo sapiens OX=9606 GN=ILF2 PE=1 SV=2	126	21	49.74	6.04946e+06	5.67409e+06	5.49393e+06	6.20933e+06	6.20369e+06	5.62446e+06	5.64689e+06	5.24121e+06	4.96479e+06	4.66793e+06	3.75115e+06	4.97481e+06	5.00433e+06	4.81193e+06	4.71849e+06	4.78875e+06	-0.300182	0.00128043	0.0114513	-0.290246	0.000335664	0.00353942
INPPL1	sp|O15357|SHIP2_HUMAN	Phosphatidylinositol 3,4,5-trisphosphate 5-phosphatase 2 OS=Homo sapiens OX=9606 GN=INPPL1 PE=1 SV=2	24	19	15.02	484733	469156	453531	376281	408325	456896	426361	636486	474215	606453	653690	512842	507095	471219	406798	554907	0.357013	0.00128067	0.0114513	0.113758	0.289853	0.424179
CTSZ	sp|Q9UBR2|CATZ_HUMAN	Cathepsin Z OS=Homo sapiens OX=9606 GN=CTSZ PE=1 SV=1	5	2	5.61	884460	508201	962661	477798	540439	683805	476689	1.47347e+06	838696	1.78404e+06	1.80043e+06	891108	882059	591769	565808	963895	0.95632	0.00128323	0.011466	0.138875	0.600177	0.717306
FOXK2	sp|Q01167|FOXK2_HUMAN	Forkhead box protein K2 OS=Homo sapiens OX=9606 GN=FOXK2 PE=1 SV=3	10	7	13.03	156435	155621	163393	143502	171662	158857	177052	148156	134049	118577	127220	143054	133679	130810	132287	131017	-0.263775	0.00128653	0.01149	-0.289866	0.00112497	0.00776379
NIPA1	sp|Q7RTP0|NIPA1_HUMAN	Magnesium transporter NIPA1 OS=Homo sapiens OX=9606 GN=NIPA1 PE=1 SV=1	1	1	5.47	218267	204571	213000	220140	187856	191508	199720	253696	208685	279449	297031	256325	239693	181933	195873	191752	0.312849	0.00129336	0.0115263	-0.109094	0.117617	0.218194
B4GALT7	sp|Q9UBV7|B4GT7_HUMAN	Beta-1,4-galactosyltransferase 7 OS=Homo sapiens OX=9606 GN=B4GALT7 PE=1 SV=1	3	3	11.01	29529.3	34279.8	33086.9	28068.6	35918.8	39223.4	39485.9	55557.6	42744.6	38683.1	42147.7	55630.9	43438.4	42255.6	46427.3	34444.8	0.433979	0.00129416	0.0115279	0.261488	0.0601231	0.132618
PNKD	sp|Q8N490|PNKD_HUMAN	Probable hydrolase PNKD OS=Homo sapiens OX=9606 GN=PNKD PE=1 SV=2	4	2	4.42	54884.8	67465.5	65319.4	56925.5	62922.9	68541.4	67134.1	78975.4	80981.8	79794.9	114881	99175.9	67304.4	70308.4	67641.1	71214.9	0.438523	0.0012997	0.0115525	0.143438	0.0940552	0.184894
ALDH1A2	sp|O94788|AL1A2_HUMAN	Retinal dehydrogenase 2 OS=Homo sapiens OX=9606 GN=ALDH1A2 PE=1 SV=3	30	5	5.02	3.18332e+06	2.76061e+06	3.68283e+06	2.9826e+06	2.57814e+06	2.86973e+06	2.79702e+06	4.6276e+06	3.34185e+06	4.54446e+06	4.76071e+06	3.51536e+06	3.45509e+06	3.2396e+06	3.16989e+06	3.75152e+06	0.431807	0.00130794	0.0115995	0.189617	0.0948629	0.185705
MYO1B	sp|O43795|MYO1B_HUMAN	Unconventional myosin-Ib OS=Homo sapiens OX=9606 GN=MYO1B PE=1 SV=3	128	41	35.39	1.76491e+06	1.60048e+06	1.7937e+06	1.84052e+06	1.48971e+06	1.76402e+06	1.78879e+06	1.25941e+06	1.41391e+06	1.41716e+06	1.32027e+06	1.22486e+06	1.68835e+06	1.31746e+06	1.49216e+06	1.31253e+06	-0.315063	0.00131462	0.0116408	-0.323312	0.00153459	0.00950993
VPS16	sp|Q9H269|VPS16_HUMAN	Vacuolar protein sorting-associated protein 16 homolog OS=Homo sapiens OX=9606 GN=VPS16 PE=1 SV=2	83	23	31.94	1.6483e+06	1.58233e+06	1.70944e+06	1.51631e+06	1.62998e+06	1.60535e+06	1.64745e+06	1.87378e+06	1.82927e+06	1.8376e+06	1.7393e+06	1.97345e+06	1.84943e+06	1.77982e+06	1.78898e+06	1.79005e+06	0.191876	0.001319	0.0116621	0.141944	0.016055	0.0500124
ENTPD6	sp|O75354|ENTP6_HUMAN	Ectonucleoside triphosphate diphosphohydrolase 6 OS=Homo sapiens OX=9606 GN=ENTPD6 PE=1 SV=3	13	7	15.91	184272	162412	187956	197359	197334	202174	185132	291223	226044	203797	225328	225956	238946	219341	206032	220928	0.316888	0.00132138	0.0116621	0.198326	0.0167105	0.0515478
CXADR	sp|P78310|CXAR_HUMAN	Coxsackievirus and adenovirus receptor OS=Homo sapiens OX=9606 GN=CXADR PE=1 SV=1	209	27	48.49	9.12456e+06	8.79169e+06	8.19641e+06	1.12532e+07	9.40809e+06	8.71474e+06	7.77974e+06	6.47129e+06	7.93403e+06	7.1843e+06	6.49196e+06	7.32745e+06	7.51898e+06	7.02488e+06	6.961e+06	6.29458e+06	-0.332267	0.00132227	0.0116644	-0.411883	0.00183564	0.0107658
ENDOD1	sp|O94919|ENDD1_HUMAN	Endonuclease domain-containing 1 protein OS=Homo sapiens OX=9606 GN=ENDOD1 PE=1 SV=2	46	11	21.2	903067	1.44891e+06	1.18399e+06	1.31625e+06	1.10751e+06	1.63274e+06	1.41778e+06	1.37001e+06	2.39221e+06	1.54277e+06	2.28067e+06	2.21148e+06	2.34318e+06	2.28657e+06	2.85184e+06	1.97181e+06	0.642611	0.00132311	0.0116663	0.887312	0.000337814	0.00355383
UBE2K	sp|P61086|UBE2K_HUMAN	Ubiquitin-conjugating enzyme E2 K OS=Homo sapiens OX=9606 GN=UBE2K PE=1 SV=3	42	8	41.5	1.59554e+06	1.77428e+06	1.6705e+06	1.72763e+06	1.79451e+06	1.66532e+06	1.79203e+06	1.3238e+06	1.58126e+06	1.32194e+06	930244	1.39666e+06	1.40244e+06	1.59119e+06	1.53239e+06	1.58735e+06	-0.389759	0.00132933	0.0116964	-0.127925	0.0365731	0.0911398
NCL	sp|P19338|NUCL_HUMAN	Nucleolin OS=Homo sapiens OX=9606 GN=NCL PE=1 SV=3	234	42	40.85	1.11826e+07	8.63614e+06	9.81414e+06	1.10713e+07	1.06237e+07	8.39116e+06	9.20696e+06	8.70147e+06	7.90928e+06	7.2745e+06	7.03621e+06	7.01372e+06	8.50014e+06	7.41921e+06	7.1061e+06	7.76593e+06	-0.344455	0.0013298	0.0116977	-0.398648	0.00199965	0.0114006
SLC36A1	sp|Q7Z2H8|S36A1_HUMAN	Proton-coupled amino acid transporter 1 OS=Homo sapiens OX=9606 GN=SLC36A1 PE=1 SV=1	1	1	3.15	84153.6	94953.2	100790	98297.5	87622.6	117208	107428	114287	115901	114848	134230	123113	137376	97859.4	121794	126750	0.325906	0.00133407	0.011716	0.226294	0.0680817	0.145447
DPYSL5	sp|Q9BPU6|DPYL5_HUMAN	Dihydropyrimidinase-related protein 5 OS=Homo sapiens OX=9606 GN=DPYSL5 PE=1 SV=1	751	46	67.2	2.59065e+07	2.94898e+07	2.62655e+07	3.03822e+07	2.80503e+07	3.00487e+07	2.74248e+07	2.01767e+07	2.66036e+07	2.08828e+07	1.91511e+07	2.3708e+07	2.52676e+07	2.54483e+07	2.77349e+07	2.31748e+07	-0.326604	0.00134109	0.0117584	-0.150446	0.066874	0.143523
YLPM1	sp|P49750|YLPM1_HUMAN	YLP motif-containing protein 1 OS=Homo sapiens OX=9606 GN=YLPM1 PE=1 SV=4	105	50	26.56	2.49571e+06	2.43876e+06	2.37738e+06	2.62189e+06	2.61351e+06	2.3932e+06	2.42603e+06	2.20672e+06	2.09774e+06	2.15523e+06	2.28619e+06	2.18526e+06	2.15178e+06	2.11151e+06	2.01174e+06	2.09863e+06	-0.185729	0.00134371	0.0117758	-0.257817	0.000465492	0.00435483
NA	cu|TUBA3C_N293S|snp	TUBA3C|uc009zzj.3|N293S|chr13:19751245-19751245.T_C	460	4	80.33	1.17397e+08	1.17687e+08	1.08021e+08	1.27712e+08	1.12461e+08	1.19467e+08	1.10164e+08	9.29356e+07	1.07731e+08	9.46164e+07	8.78222e+07	9.60759e+07	1.07327e+08	1.05892e+08	1.12266e+08	9.88615e+07	-0.250616	0.00135425	0.0118349	-0.136088	0.0602649	0.132797
EPB41L3	sp|Q9Y2J2|E41L3_HUMAN	Band 4.1-like protein 3 OS=Homo sapiens OX=9606 GN=EPB41L3 PE=1 SV=2	366	59	43.88	9.2755e+06	1.01585e+07	7.59141e+06	8.46393e+06	8.19253e+06	1.08517e+07	7.93333e+06	6.39917e+06	7.15675e+06	6.89776e+06	5.41198e+06	6.1362e+06	8.13519e+06	6.55973e+06	6.46174e+06	6.33835e+06	-0.416379	0.00135683	0.0118449	-0.456656	0.00143155	0.0091441
TJP1	sp|Q07157|ZO1_HUMAN	Tight junction protein ZO-1 OS=Homo sapiens OX=9606 GN=TJP1 PE=1 SV=3	127	48	29.81	2.00679e+06	1.62492e+06	1.96937e+06	1.56572e+06	1.68753e+06	1.46924e+06	1.52507e+06	2.87383e+06	1.92048e+06	2.9992e+06	3.36036e+06	2.23683e+06	1.86908e+06	1.82604e+06	1.51329e+06	2.24347e+06	0.560427	0.00135729	0.0118449	0.12757	0.351506	0.490016
UBXN2A	sp|P68543|UBX2A_HUMAN	UBX domain-containing protein 2A OS=Homo sapiens OX=9606 GN=UBXN2A PE=1 SV=1	1	1	5.41	56105.4	74354.9	62915.9	61171.9	62861.6	67351.9	83944.4	48768.3	54247.9	40881.4	51743.6	51020.7	58153.8	63607.1	59140.9	51811.3	-0.395193	0.00136063	0.0118564	-0.196205	0.122807	0.225196
COLGALT1	sp|Q8NBJ5|GT251_HUMAN	Procollagen galactosyltransferase 1 OS=Homo sapiens OX=9606 GN=COLGALT1 PE=1 SV=1	40	18	29.74	328434	407229	410818	345532	398962	446021	428158	626906	539554	494448	395084	563558	547821	552013	562638	506101	0.411719	0.00136337	0.0118758	0.457787	0.000626894	0.00523864
MINPP1	sp|Q9UNW1|MINP1_HUMAN	Multiple inositol polyphosphate phosphatase 1 OS=Homo sapiens OX=9606 GN=MINPP1 PE=1 SV=1	9	6	12.73	190161	173254	160829	195013	200677	185110	164159	255225	248707	261966	177902	219343	292690	319766	284745	283857	0.407604	0.00136487	0.0118831	0.710014	3.376e-06	0.000227154
TMEFF2	sp|Q9UIK5|TEFF2_HUMAN	Tomoregulin-2 OS=Homo sapiens OX=9606 GN=TMEFF2 PE=1 SV=1	6	3	9.63	812485	907054	840306	671921	880490	965388	604162	530196	433418	798181	498723	590635	448814	594798	551825	566961	-0.576266	0.00136865	0.0119023	-0.490582	0.00379684	0.0176245
SPCS3	sp|P61009|SPCS3_HUMAN	Signal peptidase complex subunit 3 OS=Homo sapiens OX=9606 GN=SPCS3 PE=1 SV=1	16	4	21.67	1.08386e+06	1.10993e+06	1.28676e+06	1.24537e+06	1.33128e+06	1.3833e+06	1.21055e+06	1.86355e+06	1.42568e+06	1.42269e+06	1.35905e+06	1.64655e+06	1.72334e+06	1.42084e+06	1.37138e+06	1.38098e+06	0.343753	0.00137736	0.011967	0.175515	0.0492496	0.114699
SPCS3	sp|P61009|SPCS3_HUMAN	Signal peptidase complex subunit 3 OS=Homo sapiens OX=9606 GN=SPCS3 PE=1 SV=1	16	4	21.67	1.08386e+06	1.10993e+06	1.28676e+06	1.24537e+06	1.33128e+06	1.3833e+06	1.21055e+06	1.86355e+06	1.42568e+06	1.42269e+06	1.35905e+06	1.64655e+06	1.72334e+06	1.42084e+06	1.37138e+06	1.38098e+06	0.343753	0.00137736	0.011967	0.175515	0.0492496	0.114699
KLC3	sp|Q6P597|KLC3_HUMAN	Kinesin light chain 3 OS=Homo sapiens OX=9606 GN=KLC3 PE=1 SV=2	15	9	22.82	372134	336752	340023	345508	383210	312345	321468	455047	401286	405856	451932	489499	358435	393909	411797	368523	0.305673	0.00138001	0.0119814	0.186067	0.0265163	0.0719433
GNPTAB	sp|Q3T906|GNPTA_HUMAN	N-acetylglucosamine-1-phosphotransferase subunits alpha/beta OS=Homo sapiens OX=9606 GN=GNPTAB PE=1 SV=1	2	2	1.75	31218.6	30039.4	28308.7	33187.4	33929.8	35180	31134.3	40235.6	40236	38324.8	47327.5	42614.6	32222.2	31477.8	36416.3	30169.7	0.328084	0.0013803	0.0119814	0.0358716	0.667538	0.772795
PDXDC1	sp|Q6P996|PDXD1_HUMAN	Pyridoxal-dependent decarboxylase domain-containing protein 1 OS=Homo sapiens OX=9606 GN=PDXDC1 PE=1 SV=2	50	25	41.12	842608	709761	827768	715287	806361	748217	809806	966009	866055	915511	939487	906383	879890	1.21504e+06	1.16416e+06	1.28903e+06	0.228054	0.00138227	0.0119874	0.650446	1.90097e-06	0.000158748
TPBGL	sp|P0DKB5|TPBGL_HUMAN	Trophoblast glycoprotein-like OS=Homo sapiens OX=9606 GN=TPBGL PE=3 SV=1	13	7	18.85	119671	121838	195519	117637	144436	134853	166786	97259.1	97361.9	121501	95775.3	108175	91212.5	119832	115987	109071	-0.472097	0.00138742	0.012018	-0.292135	0.0766785	0.158913
TSPAN9	sp|O75954|TSN9_HUMAN	Tetraspanin-9 OS=Homo sapiens OX=9606 GN=TSPAN9 PE=1 SV=1	1	1	6.28	167159	175019	198437	214129	161787	177878	170402	130939	157182	139201	142294	139249	165242	129009	162630	126684	-0.308847	0.00138869	0.012018	-0.377014	0.00415873	0.0187704
NUCB1	sp|Q02818|NUCB1_HUMAN	Nucleobindin-1 OS=Homo sapiens OX=9606 GN=NUCB1 PE=1 SV=4	131	31	63.12	3.11059e+06	2.73641e+06	3.20625e+06	3.03619e+06	2.98535e+06	2.87312e+06	2.94951e+06	3.69346e+06	3.2158e+06	3.69007e+06	4.07259e+06	3.32482e+06	3.38402e+06	3.41764e+06	3.38159e+06	3.68212e+06	0.252396	0.00139244	0.0120392	0.227516	0.00306279	0.0151875
TRAK1	sp|Q9UPV9|TRAK1_HUMAN	Trafficking kinesin-binding protein 1 OS=Homo sapiens OX=9606 GN=TRAK1 PE=1 SV=1	8	8	10.07	184511	141024	157788	153081	161249	145004	163081	200329	165864	227585	218741	193336	184467	162635	168895	173240	0.325712	0.00139616	0.0120575	0.095477	0.250451	0.382632
LARP1	sp|Q6PKG0|LARP1_HUMAN	La-related protein 1 OS=Homo sapiens OX=9606 GN=LARP1 PE=1 SV=2	144	52	50.91	2.3394e+06	2.22445e+06	2.24949e+06	2.35838e+06	2.18665e+06	2.26211e+06	2.18589e+06	1.78169e+06	2.07584e+06	1.94237e+06	1.81497e+06	1.90775e+06	2.14756e+06	1.97285e+06	1.99886e+06	2.01414e+06	-0.217965	0.00140081	0.0120837	-0.17797	0.00315726	0.0155117
XKR4	sp|Q5GH76|XKR4_HUMAN	XK-related protein 4 OS=Homo sapiens OX=9606 GN=XKR4 PE=2 SV=1	21	7	12.77	571983	679716	604030	671550	645821	693173	636145	464276	578576	497318	554633	567098	548535	559612	623119	491126	-0.266994	0.00140307	0.0120977	-0.209047	0.0292731	0.0772875
GRAMD4	sp|Q6IC98|GRAM4_HUMAN	GRAM domain-containing protein 4 OS=Homo sapiens OX=9606 GN=GRAMD4 PE=1 SV=1	21	13	22.32	210136	183470	198294	193862	182387	172889	172524	235258	215535	234862	213197	225191	205433	213280	205756	201947	0.241257	0.00140611	0.0121022	0.144479	0.0611901	0.134361
JMJD6	sp|Q6NYC1|JMJD6_HUMAN	Bifunctional arginine demethylase and lysyl-hydroxylase JMJD6 OS=Homo sapiens OX=9606 GN=JMJD6 PE=1 SV=1	18	9	29.78	260963	216283	253445	237506	260710	221566	255127	231007	197202	193072	157526	172741	207662	206706	202451	198080	-0.341915	0.00140715	0.0121022	-0.264034	0.00380155	0.0176281
SAMD8	sp|Q96LT4|SAMD8_HUMAN	Sphingomyelin synthase-related protein 1 OS=Homo sapiens OX=9606 GN=SAMD8 PE=1 SV=2	3	3	5.54	184099	135525	179422	176770	150595	137233	149156	248350	193891	219799	209648	181175	188416	156231	167693	177109	0.382172	0.00141435	0.012139	0.0797047	0.477726	0.610375
YBX2	sp|Q9Y2T7|YBOX2_HUMAN	Y-box-binding protein 2 OS=Homo sapiens OX=9606 GN=YBX2 PE=1 SV=2	25	8	28.3	2.80205e+06	2.44135e+06	2.49623e+06	2.89429e+06	2.73265e+06	2.39855e+06	2.71673e+06	2.07914e+06	2.14069e+06	2.18849e+06	2.39188e+06	2.17818e+06	2.38486e+06	2.22788e+06	1.96744e+06	2.43385e+06	-0.244155	0.00141813	0.0121574	-0.25894	0.00959322	0.0345563
UGT1A6	sp|P19224|UD16_HUMAN	UDP-glucuronosyltransferase 1-6 OS=Homo sapiens OX=9606 GN=UGT1A6 PE=1 SV=2	13	3	4.32	2.74335e+06	2.06966e+06	2.60166e+06	2.203e+06	2.41389e+06	2.12775e+06	1.64257e+06	3.60201e+06	2.50775e+06	3.08102e+06	3.30853e+06	3.30235e+06	2.7682e+06	1.7959e+06	1.95104e+06	2.09378e+06	0.462271	0.00141878	0.0121574	-0.198914	0.175883	0.294804
AKR1C4	sp|P17516|AK1C4_HUMAN	Aldo-keto reductase family 1 member C4 OS=Homo sapiens OX=9606 GN=AKR1C4 PE=1 SV=3	52	8	16.1	5.09803e+06	5.06857e+06	4.91841e+06	5.17054e+06	5.38004e+06	5.34839e+06	4.95837e+06	3.94761e+06	4.57806e+06	3.81355e+06	2.56112e+06	3.67126e+06	4.55259e+06	4.96793e+06	4.94112e+06	4.88299e+06	-0.438418	0.00141974	0.0121601	-0.0577671	0.260524	0.393093
ZNF579	sp|Q8NAF0|ZN579_HUMAN	Zinc finger protein 579 OS=Homo sapiens OX=9606 GN=ZNF579 PE=1 SV=2	5	3	5.69	178990	214949	195886	217293	218507	190219	227796	172447	168575	142170	146158	186380	178374	160319	167368	153772	-0.31821	0.00142431	0.0121936	-0.357932	0.000959895	0.00695827
ZC3H7A	sp|Q8IWR0|Z3H7A_HUMAN	Zinc finger CCCH domain-containing protein 7A OS=Homo sapiens OX=9606 GN=ZC3H7A PE=1 SV=1	14	10	10.71	188672	213007	203373	188060	218397	214808	232800	174445	180373	152408	140762	187734	176481	186738	180889	169612	-0.308691	0.00142634	0.0121989	-0.216433	0.0144723	0.0465759
CNP	sp|P09543|CN37_HUMAN	2',3'-cyclic-nucleotide 3'-phosphodiesterase OS=Homo sapiens OX=9606 GN=CNP PE=1 SV=2	131	25	43.47	7.02367e+06	7.37916e+06	6.75313e+06	7.7093e+06	7.08278e+06	7.72934e+06	6.9458e+06	5.79814e+06	6.60014e+06	6.01314e+06	5.79662e+06	6.23797e+06	6.71133e+06	6.65508e+06	6.76731e+06	6.46298e+06	-0.224481	0.00142655	0.0121989	-0.12425	0.0543414	0.123221
MOSPD2	sp|Q8NHP6|MSPD2_HUMAN	Motile sperm domain-containing protein 2 OS=Homo sapiens OX=9606 GN=MOSPD2 PE=1 SV=1	9	5	7.72	195540	203214	212766	201744	190185	211644	179868	247205	244321	244412	219671	210050	266434	206494	226746	217885	0.258003	0.00142746	0.0122038	0.124309	0.0780681	0.160857
UBE4A	sp|Q14139|UBE4A_HUMAN	Ubiquitin conjugation factor E4 A OS=Homo sapiens OX=9606 GN=UBE4A PE=1 SV=2	48	24	24.02	928136	833453	904356	888891	834174	836113	820836	1.04554e+06	937856	1.02463e+06	1.04183e+06	966259	959024	946688	914327	973803	0.205532	0.0014285	0.0122072	0.130675	0.0414176	0.100382
MEX3C	sp|Q5U5Q3|MEX3C_HUMAN	RNA-binding E3 ubiquitin-protein ligase MEX3C OS=Homo sapiens OX=9606 GN=MEX3C PE=1 SV=3	9	3	3.49	242052	216111	225002	202674	263420	213850	247871	220246	185148	157727	136362	183704	174101	193731	181351	173131	-0.395444	0.00142955	0.0122134	-0.328872	0.00255742	0.013533
SCAF1	sp|Q9H7N4|SFR19_HUMAN	Splicing factor, arginine/serine-rich 19 OS=Homo sapiens OX=9606 GN=SCAF1 PE=1 SV=3	19	13	11.51	272487	242245	247616	271356	262672	239196	252952	231871	223757	219502	219750	210094	228037	209200	209072	204189	-0.200666	0.0014379	0.0122654	-0.29868	0.000306935	0.00336434
LZTS1	sp|Q9Y250|LZTS1_HUMAN	Leucine zipper putative tumor suppressor 1 OS=Homo sapiens OX=9606 GN=LZTS1 PE=1 SV=3	19	15	24.33	541293	496238	473673	470231	547506	487696	522297	453649	407041	444926	403233	462592	410284	428922	410468	405462	-0.232441	0.00144225	0.012291	-0.282973	0.000983587	0.00705753
MINDY3	sp|Q9H8M7|MINY3_HUMAN	Ubiquitin carboxyl-terminal hydrolase MINDY-3 OS=Homo sapiens OX=9606 GN=MINDY3 PE=1 SV=1	15	8	15.28	257285	250350	244703	283592	250705	261549	238665	193703	235902	200937	189585	221238	234779	232273	239111	235800	-0.266943	0.00144457	0.0123052	-0.11301	0.0813687	0.165886
PRKRA	sp|O75569|PRKRA_HUMAN	Interferon-inducible double-stranded RNA-dependent protein kinase activator A OS=Homo sapiens OX=9606 GN=PRKRA PE=1 SV=1	69	15	45.69	1.69108e+06	1.79648e+06	1.86732e+06	1.61645e+06	2.06896e+06	1.71496e+06	1.91599e+06	1.52311e+06	1.61169e+06	1.08474e+06	1.06891e+06	1.43316e+06	1.50696e+06	1.53293e+06	1.54491e+06	1.44781e+06	-0.415072	0.00144603	0.0123092	-0.259165	0.00617664	0.0250331
C11orf98	sp|E9PRG8|CK098_HUMAN	Uncharacterized protein C11orf98 OS=Homo sapiens OX=9606 GN=C11orf98 PE=4 SV=2	4	3	22.76	95154.8	75163.4	81207.1	95442.6	86654.5	67348.2	71895.8	68475.7	64355.1	60345.4	53948.1	60270.4	70542.5	65116.7	64669.3	64661.4	-0.371937	0.00144788	0.0123137	-0.325001	0.0129581	0.0428635
BACH2	sp|Q9BYV9|BACH2_HUMAN	Transcription regulator protein BACH2 OS=Homo sapiens OX=9606 GN=BACH2 PE=1 SV=1	18	13	20.93	378607	309465	295720	337591	355977	301891	335968	281971	278013	290391	250960	284178	261059	290320	283496	260740	-0.266035	0.00145153	0.0123364	-0.24606	0.0129285	0.0427886
RAB7A	sp|P51149|RAB7A_HUMAN	Ras-related protein Rab-7a OS=Homo sapiens OX=9606 GN=RAB7A PE=1 SV=1	162	20	68.6	1.97151e+07	1.71097e+07	1.8639e+07	1.85386e+07	1.73486e+07	1.7188e+07	1.68436e+07	1.67415e+07	1.50208e+07	1.63857e+07	1.43146e+07	1.43428e+07	1.43879e+07	1.78704e+07	1.79811e+07	1.79247e+07	-0.23785	0.00145591	0.0123455	0.003233	0.957933	0.973069
TMEM230	sp|Q96A57|TM230_HUMAN	Transmembrane protein 230 OS=Homo sapiens OX=9606 GN=TMEM230 PE=1 SV=1	4	2	15	102297	82422.5	96034.2	97707.2	87690.4	82414.9	78381.5	144427	99934.2	135384	122769	93412.6	128300	120175	109451	134683	0.419349	0.00145913	0.0123576	0.440415	0.00088851	0.00659019
NUDT1	sp|P36639|8ODP_HUMAN	7,8-dihydro-8-oxoguanine triphosphatase OS=Homo sapiens OX=9606 GN=NUDT1 PE=1 SV=3	8	4	20.81	192953	155407	189348	183251	184626	154479	189717	153324	147811	132591	121377	164806	134496	133235	124950	124694	-0.328196	0.00146169	0.0123637	-0.479481	0.000146335	0.00210844
RIOK1	sp|Q9BRS2|RIOK1_HUMAN	Serine/threonine-protein kinase RIO1 OS=Homo sapiens OX=9606 GN=RIOK1 PE=1 SV=2	4	4	6.34	79596.3	87255	97133.3	94505.4	93653.9	98127.6	89080.6	76532.3	74589	74636.8	82842.6	79668.4	78314.6	77030.2	77646.5	71391	-0.229819	0.00147491	0.0124512	-0.27522	0.00273225	0.0141441
PRKD2	sp|Q9BZL6|KPCD2_HUMAN	Serine/threonine-protein kinase D2 OS=Homo sapiens OX=9606 GN=PRKD2 PE=1 SV=3	7	4	4.56	120963	109030	119816	106301	103432	130040	112595	184156	123313	166604	163292	124544	143872	124340	119602	131391	0.385658	0.00147502	0.0124512	0.129699	0.116319	0.216372
ATP6V1G1	sp|O75348|VATG1_HUMAN	V-type proton ATPase subunit G 1 OS=Homo sapiens OX=9606 GN=ATP6V1G1 PE=1 SV=3	15	4	23.73	2.04947e+06	2.31642e+06	2.13005e+06	2.23287e+06	2.20359e+06	2.20327e+06	2.44418e+06	2.38492e+06	2.74871e+06	2.45164e+06	3.10684e+06	3.12356e+06	2.60547e+06	2.79095e+06	2.89332e+06	2.57375e+06	0.292182	0.00147601	0.0124556	0.306863	0.000613779	0.00517411
IGSF11	sp|Q5DX21|IGS11_HUMAN	Immunoglobulin superfamily member 11 OS=Homo sapiens OX=9606 GN=IGSF11 PE=1 SV=3	4	2	4.87	282028	215714	220583	167388	229446	160313	172137	499819	288567	503719	886627	419739	206886	240080	168510	346379	1.05321	0.00147803	0.0124569	0.247843	0.2873	0.421773
PANX1	sp|Q96RD7|PANX1_HUMAN	Pannexin-1 OS=Homo sapiens OX=9606 GN=PANX1 PE=1 SV=4	37	9	23.71	965088	808741	919653	1.02214e+06	837150	873990	888937	678629	802398	795240	741128	734005	775203	628909	705350	628268	-0.256379	0.00148215	0.0124804	-0.461925	0.000112197	0.00180073
CHMP1A	sp|Q9HD42|CHM1A_HUMAN	Charged multivesicular body protein 1a OS=Homo sapiens OX=9606 GN=CHMP1A PE=1 SV=1	50	14	33.16	2.5662e+06	2.65026e+06	2.52012e+06	2.70559e+06	2.52565e+06	2.70549e+06	2.51698e+06	2.13316e+06	2.41392e+06	2.16499e+06	1.87782e+06	2.05588e+06	2.46492e+06	2.20947e+06	2.34668e+06	2.20855e+06	-0.255549	0.00148429	0.0124927	-0.204589	0.00191898	0.0110999
RTN4	sp|Q9NQC3|RTN4_HUMAN	Reticulon-4 OS=Homo sapiens OX=9606 GN=RTN4 PE=1 SV=2	519	66	55.96	9.74503e+06	8.92597e+06	8.53706e+06	1.07908e+07	8.34413e+06	9.02789e+06	7.91669e+06	1.03019e+07	1.24558e+07	1.23573e+07	1.0838e+07	9.8866e+06	1.35253e+07	1.13639e+07	1.20135e+07	1.15087e+07	0.352254	0.0014881	0.0125008	0.369468	0.00158388	0.00972847
CNTNAP5	sp|Q8WYK1|CNTP5_HUMAN	Contactin-associated protein-like 5 OS=Homo sapiens OX=9606 GN=CNTNAP5 PE=2 SV=1	81	24	24.43	683902	991182	660214	844851	855326	1.00781e+06	742303	581411	683078	529132	509498	661792	650365	589908	709850	510569	-0.447468	0.00148822	0.0125008	-0.449421	0.0123972	0.0414668
TUBB2B	sp|Q9BVA1|TBB2B_HUMAN	Tubulin beta-2B chain OS=Homo sapiens OX=9606 GN=TUBB2B PE=1 SV=1	7676	38	57.08	1.37256e+08	1.66572e+08	1.44361e+08	1.50258e+08	1.57457e+08	1.683e+08	1.70217e+08	1.07858e+08	1.42838e+08	1.08055e+08	1.03344e+08	1.44246e+08	1.27045e+08	1.37862e+08	1.45971e+08	1.22904e+08	-0.364399	0.00150144	0.0125833	-0.205019	0.0320131	0.0827053
TUBB6	sp|Q9BUF5|TBB6_HUMAN	Tubulin beta-6 chain OS=Homo sapiens OX=9606 GN=TUBB6 PE=1 SV=1	1987	24	47.09	6.03198e+07	6.90681e+07	6.1904e+07	6.62634e+07	6.50469e+07	7.03356e+07	6.79561e+07	4.89778e+07	6.16613e+07	4.83632e+07	4.33428e+07	5.88763e+07	5.67628e+07	5.99104e+07	6.35888e+07	5.50423e+07	-0.322229	0.00150497	0.0126072	-0.146327	0.0509281	0.117716
ABCD3	sp|P28288|ABCD3_HUMAN	ATP-binding cassette sub-family D member 3 OS=Homo sapiens OX=9606 GN=ABCD3 PE=1 SV=1	78	24	34.9	1.20553e+06	935770	1.08938e+06	1.01482e+06	974549	882471	868173	1.5742e+06	1.13203e+06	1.37669e+06	1.36057e+06	1.22261e+06	1.11799e+06	1.19231e+06	1.14358e+06	1.2973e+06	0.379671	0.00151206	0.0126534	0.288978	0.0152165	0.0481299
NPTXR	sp|O95502|NPTXR_HUMAN	Neuronal pentraxin receptor OS=Homo sapiens OX=9606 GN=NPTXR PE=3 SV=2	10	7	19.4	181381	180254	220832	215913	213879	208658	207021	226065	249740	218770	287654	280504	259369	261694	282536	272265	0.311349	0.00151433	0.0126658	0.419468	0.00019796	0.00255646
SORL1	sp|Q92673|SORL_HUMAN	Sortilin-related receptor OS=Homo sapiens OX=9606 GN=SORL1 PE=1 SV=2	29	20	10.21	284161	231483	270703	244004	251663	231758	238456	436092	285895	413439	639318	370949	271948	263421	224971	329043	0.629946	0.00152153	0.0126986	0.108595	0.340372	0.478938
ATP6V1H	sp|Q9UI12|VATH_HUMAN	V-type proton ATPase subunit H OS=Homo sapiens OX=9606 GN=ATP6V1H PE=1 SV=1	116	24	44.93	2.70389e+06	2.72942e+06	2.70715e+06	2.7259e+06	2.69263e+06	2.80512e+06	2.77872e+06	2.90794e+06	3.11497e+06	2.98779e+06	3.16846e+06	3.1354e+06	3.14594e+06	3.42286e+06	3.63139e+06	3.26152e+06	0.169469	0.00152167	0.0126986	0.329189	3.35415e-05	0.000905379
WDCP	sp|Q9H6R7|WDCP_HUMAN	WD repeat and coiled-coil-containing protein OS=Homo sapiens OX=9606 GN=WDCP PE=1 SV=1	4	3	4.02	95582.5	103687	108108	110716	103783	118784	105143	87016.4	97775.1	90608.8	90029.5	93177	89632.8	99306.8	113395	93302.9	-0.219793	0.00152177	0.0126986	-0.0648924	0.420228	0.55689
MTMR10	sp|Q9NXD2|MTMRA_HUMAN	Myotubularin-related protein 10 OS=Homo sapiens OX=9606 GN=MTMR10 PE=1 SV=3	7	6	8.62	100422	78141.1	101741	75664.9	76744.9	71105.6	74991.8	149824	93552.7	146694	148283	100672	97982.3	92004.6	70861.3	125058	0.552783	0.00152332	0.012704	0.189843	0.285162	0.41954
MAPRE3	sp|Q9UPY8|MARE3_HUMAN	Microtubule-associated protein RP/EB family member 3 OS=Homo sapiens OX=9606 GN=MAPRE3 PE=1 SV=1	187	17	51.25	1.46003e+07	1.49498e+07	1.4076e+07	1.5548e+07	1.45e+07	1.53875e+07	1.36465e+07	1.10431e+07	1.36247e+07	1.19515e+07	9.54167e+06	1.1237e+07	1.37406e+07	1.32274e+07	1.40586e+07	1.28575e+07	-0.317513	0.00152714	0.0127274	-0.132579	0.0414849	0.100527
ZDHHC7	sp|Q9NXF8|ZDHC7_HUMAN	Palmitoyltransferase ZDHHC7 OS=Homo sapiens OX=9606 GN=ZDHHC7 PE=1 SV=2	1	1	5.19	58005.1	41320	52916.6	53663.9	59168.1	51438.9	51262.8	96850.4	70190	75981.6	66710.8	52780.1	84386.7	79789.2	78126	85854.3	0.486084	0.00153283	0.0127493	0.636112	5.4067e-05	0.00120116
RCN1	sp|Q15293|RCN1_HUMAN	Reticulocalbin-1 OS=Homo sapiens OX=9606 GN=RCN1 PE=1 SV=1	74	14	37.76	2.21846e+06	2.99635e+06	2.51506e+06	2.845e+06	2.21328e+06	3.75988e+06	2.76009e+06	3.54775e+06	3.66979e+06	3.87422e+06	3.80149e+06	3.22631e+06	4.76075e+06	4.39513e+06	4.581e+06	4.38545e+06	0.47878	0.00153385	0.0127549	0.712853	0.000474805	0.00439689
MAP1S	sp|Q66K74|MAP1S_HUMAN	Microtubule-associated protein 1S OS=Homo sapiens OX=9606 GN=MAP1S PE=1 SV=2	107	29	29.18	2.38389e+06	2.51743e+06	2.35625e+06	2.64842e+06	2.6278e+06	2.55255e+06	2.55584e+06	1.95492e+06	2.28967e+06	2.03213e+06	1.90344e+06	2.33856e+06	2.26744e+06	2.18986e+06	2.186e+06	2.05729e+06	-0.2456	0.00154992	0.0128518	-0.232397	0.00153167	0.00950993
MDC1	sp|Q14676|MDC1_HUMAN	Mediator of DNA damage checkpoint protein 1 OS=Homo sapiens OX=9606 GN=MDC1 PE=1 SV=3	6	6	3.4	71163.9	73742.3	62141.9	77559.2	87644.8	71992.6	79846.1	66259.6	62214.6	52721.3	53024.4	64737.6	58956.9	60040	59037.8	54390.3	-0.326539	0.00155031	0.0128518	-0.367015	0.0023185	0.0126424
TMEM177	sp|Q53S58|TM177_HUMAN	Transmembrane protein 177 OS=Homo sapiens OX=9606 GN=TMEM177 PE=1 SV=1	3	2	6.43	66463.3	69058.9	89181.9	62640	64609.3	80599.4	75276.5	106357	77263.2	93413.2	116944	111746	84787.7	74809.8	73276.2	78987.1	0.434581	0.00155691	0.0129037	0.070978	0.515877	0.64501
MAN1C1	sp|Q9NR34|MA1C1_HUMAN	Mannosyl-oligosaccharide 1,2-alpha-mannosidase IC OS=Homo sapiens OX=9606 GN=MAN1C1 PE=1 SV=1	4	3	4.6	469467	400153	582211	361743	416599	407457	423953	754776	499176	783566	710970	519552	529591	451405	402989	589714	0.522366	0.00155978	0.0129188	0.134494	0.378999	0.516412
TBC1D2B	sp|Q9UPU7|TBD2B_HUMAN	TBC1 domain family member 2B OS=Homo sapiens OX=9606 GN=TBC1D2B PE=1 SV=2	10	8	8.2	92440.1	71570.4	85770.2	72190.1	80014	73539.4	72924.8	129406	85250.1	125581	149394	104659	85254	79250	75295.5	95492	0.505801	0.0015619	0.0129307	0.087832	0.40109	0.538147
ASL	sp|P04424|ARLY_HUMAN	Argininosuccinate lyase OS=Homo sapiens OX=9606 GN=ASL PE=1 SV=4	36	17	36.85	737172	584286	726009	569095	529995	523443	510759	981456	711335	1.05733e+06	993038	721289	681585	593504	560032	759202	0.513094	0.00156243	0.0129322	0.0963243	0.504517	0.635414
TRAPPC8	sp|Q9Y2L5|TPPC8_HUMAN	Trafficking protein particle complex subunit 8 OS=Homo sapiens OX=9606 GN=TRAPPC8 PE=1 SV=2	47	27	22.72	467670	466595	502540	453444	472744	482530	487579	546320	525594	538025	517889	549947	543603	543590	557650	553280	0.173575	0.00156773	0.0129618	0.212562	0.00114977	0.00788692
LRRC8D	sp|Q7L1W4|LRC8D_HUMAN	Volume-regulated anion channel subunit LRRC8D OS=Homo sapiens OX=9606 GN=LRRC8D PE=1 SV=1	22	15	20.51	429394	340047	413097	391122	359788	342033	326828	531402	421829	524974	492136	431358	418014	363900	371341	415466	0.337612	0.00157807	0.0130212	0.0495839	0.60767	0.723074
GABRA3	sp|P34903|GBRA3_HUMAN	Gamma-aminobutyric acid receptor subunit alpha-3 OS=Homo sapiens OX=9606 GN=GABRA3 PE=1 SV=1	57	23	37.6	1.10049e+06	1.08464e+06	1.06445e+06	1.22126e+06	1.03875e+06	1.09673e+06	1.01335e+06	897461	913192	1.00432e+06	950532	826439	965902	914138	840454	959787	-0.233335	0.00158715	0.0130819	-0.266643	0.00223661	0.0123263
CCT5	sp|P48643|TCPE_HUMAN	T-complex protein 1 subunit epsilon OS=Homo sapiens OX=9606 GN=CCT5 PE=1 SV=1	330	49	58.6	1.00531e+07	9.82329e+06	1.01961e+07	1.03416e+07	9.89631e+06	9.75787e+06	9.77612e+06	8.61655e+06	9.10832e+06	8.27594e+06	6.04753e+06	7.91027e+06	8.52498e+06	1.1419e+07	1.14988e+07	1.10043e+07	-0.315904	0.00158715	0.0130819	0.180522	0.00230984	0.0125989
ZFP91	sp|Q96JP5|ZFP91_HUMAN	E3 ubiquitin-protein ligase ZFP91 OS=Homo sapiens OX=9606 GN=ZFP91 PE=1 SV=1	4	3	7.89	84799.2	88930.2	85124.9	86686.8	99163.6	84359.9	104578	70647	70322.2	64508.5	80369.8	84280	72585.5	71555.3	64775.5	66950.3	-0.295967	0.00159244	0.0131197	-0.414371	0.000296482	0.00330217
AADAT	sp|Q8N5Z0|AADAT_HUMAN	Kynurenine/alpha-aminoadipate aminotransferase, mitochondrial OS=Homo sapiens OX=9606 GN=AADAT PE=1 SV=2	1	1	1.65	120573	155238	142848	130687	139457	149248	153812	176738	177469	173031	151688	226369	177054	211324	189862	199409	0.343027	0.00159501	0.0131313	0.502378	9.0602e-05	0.00158987
NA	cu|ZADH2_V243L|snp	ZADH2|uc010dqv.3|V243L|chr18:72913409-72913409.C_A	3	3	59.52	63772.1	68413.8	79472.8	53579.4	63583.8	64938.2	76155.2	89627.8	82409.6	79957.2	102506	95316.1	74084.7	78575.1	76310.4	94860.4	0.381012	0.00159628	0.0131369	0.314011	0.0215065	0.0619067
PGS1	sp|Q32NB8|PGPS1_HUMAN	CDP-diacylglycerol--glycerol-3-phosphate 3-phosphatidyltransferase, mitochondrial OS=Homo sapiens OX=9606 GN=PGS1 PE=2 SV=1	14	8	15.29	114653	126421	131845	127857	124780	131107	122003	147219	135229	141585	145011	141564	151451	142477	148869	140966	0.195356	0.00159953	0.0131405	0.200146	0.00440427	0.0196224
UGCG	sp|Q16739|CEGT_HUMAN	Ceramide glucosyltransferase OS=Homo sapiens OX=9606 GN=UGCG PE=1 SV=1	6	6	18.27	122236	144923	128813	122142	132968	145039	155999	180048	158427	144028	231547	203360	171653	165746	161784	146570	0.403968	0.00160094	0.0131405	0.219947	0.0269555	0.0727875
STX12	sp|Q86Y82|STX12_HUMAN	Syntaxin-12 OS=Homo sapiens OX=9606 GN=STX12 PE=1 SV=1	93	17	57.25	3.90672e+06	4.17906e+06	4.01325e+06	4.33882e+06	3.8794e+06	4.15934e+06	3.9622e+06	4.35389e+06	4.79248e+06	4.59537e+06	4.77126e+06	4.46613e+06	4.93108e+06	4.99856e+06	5.14227e+06	4.73643e+06	0.19504	0.0016108	0.0131736	0.287853	0.000269832	0.00314041
PLEKHA7	sp|Q6IQ23|PKHA7_HUMAN	Pleckstrin homology domain-containing family A member 7 OS=Homo sapiens OX=9606 GN=PLEKHA7 PE=1 SV=2	37	17	15.97	408236	306864	367632	294034	314710	273090	254842	532339	385780	752971	1.02856e+06	500987	369902	325662	270631	468835	0.826781	0.00161305	0.0131763	0.141844	0.437867	0.573682
SURF2	sp|Q15527|SURF2_HUMAN	Surfeit locus protein 2 OS=Homo sapiens OX=9606 GN=SURF2 PE=1 SV=3	1	1	7.42	175876	185983	195679	170257	207683	177802	221980	166365	160539	131839	133543	166606	158154	167036	173513	151256	-0.320672	0.00161673	0.0131919	-0.215132	0.0331839	0.0849568
ABHD14A-ACY1	tr|A0A1B0GW23|A0A1B0GW23_HUMAN	N-acyl-L-amino-acid amidohydrolase (Fragment) OS=Homo sapiens OX=9606 GN=ABHD14A-ACY1 PE=3 SV=1	4	3	7.17	88647.8	77120.1	86937.8	64245.6	63147.7	55052.9	54523.5	109303	86803.3	138098	164076	120553	74906.6	70764.1	50444.9	97957.6	0.700691	0.00162409	0.0132376	0.0358852	0.868561	0.916141
GYG1	sp|P46976|GLYG_HUMAN	Glycogenin-1 OS=Homo sapiens OX=9606 GN=GYG1 PE=1 SV=4	27	7	22.57	3.18683e+06	2.34854e+06	2.99617e+06	2.17558e+06	2.43866e+06	2.11616e+06	2.2395e+06	4.47109e+06	3.15745e+06	4.15681e+06	4.55883e+06	3.53387e+06	2.51657e+06	2.89028e+06	2.69326e+06	3.35883e+06	0.563783	0.00162606	0.0132479	0.263919	0.0774343	0.16001
PKD2	sp|Q13563|PKD2_HUMAN	Polycystin-2 OS=Homo sapiens OX=9606 GN=PKD2 PE=1 SV=3	5	4	2.48	144995	101204	142081	87991.8	114519	92499.7	103897	236106	131205	242772	230847	189935	117508	121560	97987.5	173463	0.734531	0.00162727	0.0132485	0.204176	0.321039	0.458371
SEPHS1	sp|P49903|SPS1_HUMAN	Selenide, water dikinase 1 OS=Homo sapiens OX=9606 GN=SEPHS1 PE=1 SV=2	33	11	38.27	508309	425514	447558	469718	460533	414607	452143	395452	372377	387969	411216	370155	401072	391156	368829	415197	-0.218738	0.00162756	0.0132485	-0.211924	0.0111591	0.0384317
TUBB2A	sp|Q13885|TBB2A_HUMAN	Tubulin beta-2A chain OS=Homo sapiens OX=9606 GN=TUBB2A PE=1 SV=1	8419	45	63.82	1.46883e+08	1.7932e+08	1.54966e+08	1.61115e+08	1.69079e+08	1.81068e+08	1.83122e+08	1.15821e+08	1.53613e+08	1.15636e+08	1.0959e+08	1.5516e+08	1.36272e+08	1.48065e+08	1.5676e+08	1.31651e+08	-0.367944	0.00163497	0.0132805	-0.2063	0.0334493	0.0854786
RBM4	sp|Q9BWF3|RBM4_HUMAN	RNA-binding protein 4 OS=Homo sapiens OX=9606 GN=RBM4 PE=1 SV=1	68	16	50.82	2.21165e+06	2.16317e+06	2.15844e+06	2.21332e+06	2.34604e+06	2.14715e+06	2.4414e+06	2.18061e+06	1.8156e+06	1.66732e+06	1.96566e+06	1.89168e+06	1.83106e+06	1.76072e+06	1.73252e+06	1.66436e+06	-0.247107	0.00163914	0.0132821	-0.380782	3.4063e-05	0.000915493
SQOR	sp|Q9Y6N5|SQOR_HUMAN	Sulfide:quinone oxidoreductase, mitochondrial OS=Homo sapiens OX=9606 GN=SQOR PE=1 SV=1	16	6	15.56	362377	292773	472930	327347	366870	257320	312992	804887	382729	615032	601399	631375	377921	383803	278109	482795	0.705872	0.0016433	0.0132937	0.14657	0.460579	0.595082
ABCA3	sp|Q99758|ABCA3_HUMAN	ATP-binding cassette sub-family A member 3 OS=Homo sapiens OX=9606 GN=ABCA3 PE=1 SV=2	60	32	20.01	886823	874198	951409	839982	894169	970503	923377	1.02815e+06	975232	1.06525e+06	1.09889e+06	1.07881e+06	1.00415e+06	832102	829879	837367	0.202077	0.00164559	0.0132937	-0.119097	0.0557627	0.12562
ACY1	sp|Q03154|ACY1_HUMAN	Aminoacylase-1 OS=Homo sapiens OX=9606 GN=ACY1 PE=1 SV=1	3	2	7.84	99631.2	64833.3	85123.2	57611.6	62633.3	54148.7	56656.5	130573	83756.3	140889	153428	107443	75104.9	77216.9	57212.8	95779.5	0.73218	0.0016459	0.0132937	0.163276	0.449169	0.584701
ZNF638	sp|Q14966|ZN638_HUMAN	Zinc finger protein 638 OS=Homo sapiens OX=9606 GN=ZNF638 PE=1 SV=2	85	45	23.56	596333	612140	602124	676260	642009	623620	604093	575067	533941	525751	502828	513055	581431	527010	520249	515393	-0.209258	0.00164852	0.0133091	-0.25562	0.00057204	0.00495054
AGFG2	sp|O95081|AGFG2_HUMAN	Arf-GAP domain and FG repeat-containing protein 2 OS=Homo sapiens OX=9606 GN=AGFG2 PE=1 SV=2	3	3	8.32	29083	29527.9	26171.9	23975.2	24717.6	28135.4	32701.3	34630.9	32479.7	33171.3	40650.3	39721.6	30625.7	34355	29981	34862.5	0.342661	0.00166099	0.013396	0.256498	0.0239162	0.0667576
CORO1B	sp|Q9BR76|COR1B_HUMAN	Coronin-1B OS=Homo sapiens OX=9606 GN=CORO1B PE=1 SV=1	76	18	37.22	3.06026e+06	2.86178e+06	2.98824e+06	2.78142e+06	2.76991e+06	2.73019e+06	2.83751e+06	3.38882e+06	3.22518e+06	3.35387e+06	3.26815e+06	3.17474e+06	3.0998e+06	3.1389e+06	3.10867e+06	3.20265e+06	0.184953	0.0016613	0.013396	0.13968	0.0215173	0.0619236
SLC35F1	sp|Q5T1Q4|S35F1_HUMAN	Solute carrier family 35 member F1 OS=Homo sapiens OX=9606 GN=SLC35F1 PE=1 SV=2	9	3	12.01	86674.8	104960	94194.9	133639	120298	98658.5	97243.9	139465	149131	110603	135337	152512	143114	104531	134343	102781	0.403268	0.00166143	0.013396	0.118993	0.39739	0.534967
SRP54	sp|P61011|SRP54_HUMAN	Signal recognition particle 54 kDa protein OS=Homo sapiens OX=9606 GN=SRP54 PE=1 SV=1	30	13	26.79	768265	710472	847719	813704	771542	776821	726257	1.20372e+06	776732	905788	1.03046e+06	941979	1.12364e+06	828987	727466	898375	0.353656	0.00166615	0.0134189	0.0780001	0.329328	0.467504
DICER1	sp|Q9UPY3|DICER_HUMAN	Endoribonuclease Dicer OS=Homo sapiens OX=9606 GN=DICER1 PE=1 SV=3	79	48	26.43	594082	668154	674395	638109	704255	640471	717403	533038	590141	460585	412689	579250	584165	599165	603878	581098	-0.341115	0.00166873	0.0134317	-0.153182	0.0354134	0.0889611
DR1	sp|Q01658|NC2B_HUMAN	Protein Dr1 OS=Homo sapiens OX=9606 GN=DR1 PE=1 SV=1	12	3	15.91	641073	570519	555570	616656	648998	558990	635546	502721	525375	480075	561232	520463	500628	480739	467407	508384	-0.228379	0.00167282	0.0134588	-0.312845	0.000795891	0.00617885
ABCB6	sp|Q9NP58|ABCB6_HUMAN	ATP-binding cassette sub-family B member 6, mitochondrial OS=Homo sapiens OX=9606 GN=ABCB6 PE=1 SV=1	3	3	4.99	116149	83964.1	113346	89583.4	101095	103015	98125.8	181377	108178	156350	165433	125757	116742	104972	88964.4	126929	0.480449	0.00167451	0.0134608	0.0793253	0.531908	0.659653
ARRB1	sp|P49407|ARRB1_HUMAN	Beta-arrestin-1 OS=Homo sapiens OX=9606 GN=ARRB1 PE=1 SV=2	53	18	47.37	1.40945e+06	1.47609e+06	1.44267e+06	1.24622e+06	1.39225e+06	1.49453e+06	1.44671e+06	1.08815e+06	1.31526e+06	1.10013e+06	1.10334e+06	1.26158e+06	1.2689e+06	1.35971e+06	1.27413e+06	1.34277e+06	-0.253084	0.00167899	0.0134887	-0.0930087	0.167121	0.284223
ATG12	sp|O94817|ATG12_HUMAN	Ubiquitin-like protein ATG12 OS=Homo sapiens OX=9606 GN=ATG12 PE=1 SV=1	4	2	11.43	334595	238239	272558	365703	245399	221388	207586	199236	114216	237498	187873	116540	139347	356031	371354	393211	-0.727164	0.00167942	0.0134887	0.498965	0.0114171	0.0391295
ISLR	sp|O14498|ISLR_HUMAN	Immunoglobulin superfamily containing leucine-rich repeat protein OS=Homo sapiens OX=9606 GN=ISLR PE=2 SV=1	16	3	7.94	519782	469173	457563	374911	387705	372947	442733	828500	599913	791224	847019	589080	404066	480147	385681	561065	0.611192	0.00168668	0.0135179	0.131744	0.337981	0.476451
HECW1	sp|Q76N89|HECW1_HUMAN	E3 ubiquitin-protein ligase HECW1 OS=Homo sapiens OX=9606 GN=HECW1 PE=1 SV=3	33	23	16.38	176530	220258	193572	169337	230783	208986	220978	160309	163853	134496	133700	192661	149930	167592	158093	153471	-0.383882	0.00168775	0.0135179	-0.337683	0.00626034	0.0252928
GTF2I	sp|P78347|GTF2I_HUMAN	General transcription factor II-I OS=Homo sapiens OX=9606 GN=GTF2I PE=1 SV=2	109	41	37.78	1.09315e+06	998969	1.04905e+06	987810	1.05973e+06	951584	1.02491e+06	1.0028e+06	844400	893073	822718	837919	864821	880762	780405	901031	-0.223832	0.00169092	0.0135261	-0.262695	0.00170909	0.0102485
SLC25A3	sp|Q00325|MPCP_HUMAN	Phosphate carrier protein, mitochondrial OS=Homo sapiens OX=9606 GN=SLC25A3 PE=1 SV=2	225	22	33.43	1.64881e+07	1.63954e+07	1.77333e+07	1.70368e+07	1.52236e+07	1.73679e+07	1.68326e+07	2.20771e+07	1.80764e+07	1.95763e+07	2.12022e+07	1.95842e+07	1.80116e+07	1.90346e+07	1.95935e+07	1.88677e+07	0.237554	0.00169131	0.0135261	0.197761	0.00475958	0.0207173
MAPRE1	sp|Q15691|MARE1_HUMAN	Microtubule-associated protein RP/EB family member 1 OS=Homo sapiens OX=9606 GN=MAPRE1 PE=1 SV=3	212	16	55.22	2.13391e+07	2.0446e+07	1.93827e+07	2.06235e+07	2.07254e+07	2.05764e+07	1.87865e+07	1.53333e+07	1.87866e+07	1.62171e+07	1.12465e+07	1.55846e+07	1.77205e+07	1.81333e+07	1.85833e+07	1.716e+07	-0.374915	0.00171679	0.0136357	-0.174167	0.00948898	0.0342864
AKAP8L	sp|Q9ULX6|AKP8L_HUMAN	A-kinase anchor protein 8-like OS=Homo sapiens OX=9606 GN=AKAP8L PE=1 SV=4	23	11	21.52	426494	388927	397353	460197	406951	397291	407151	361468	345015	336017	354922	325390	392231	332819	330007	348972	-0.225687	0.00171767	0.0136357	-0.287311	0.000645414	0.00535393
CMTM4	sp|Q8IZR5|CKLF4_HUMAN	CKLF-like MARVEL transmembrane domain-containing protein 4 OS=Homo sapiens OX=9606 GN=CMTM4 PE=1 SV=1	5	2	8.12	746534	594232	775968	656708	533711	632270	588215	1.07139e+06	842268	1.45486e+06	2.41144e+06	1.08828e+06	718472	722361	624089	958782	0.857667	0.00171785	0.0136357	0.236355	0.126415	0.230358
LPIN1	sp|Q14693|LPIN1_HUMAN	Phosphatidate phosphatase LPIN1 OS=Homo sapiens OX=9606 GN=LPIN1 PE=1 SV=2	9	8	9.55	112181	115017	133130	91845.4	126122	102140	130764	161618	139194	151749	158724	166543	123489	130707	104425	141396	0.378247	0.00171807	0.0136357	0.114735	0.391883	0.529627
ZNF346	sp|Q9UL40|ZN346_HUMAN	Zinc finger protein 346 OS=Homo sapiens OX=9606 GN=ZNF346 PE=1 SV=1	10	5	20.07	106914	111304	110471	123272	109128	113832	106524	103502	95064	87844.8	81591.3	98284	99875.9	85923.2	87916.4	87625.8	-0.245661	0.00171852	0.0136357	-0.355641	5.66063e-05	0.00123125
AMT	tr|A0A1B0GUU7|A0A1B0GUU7_HUMAN	Aminomethyltransferase, mitochondrial OS=Homo sapiens OX=9606 GN=AMT PE=1 SV=1	14	6	22.73	281337	251667	313802	218321	240709	200154	217415	445569	275390	411604	547432	362805	274064	383365	238598	433898	0.619989	0.00171959	0.0136357	0.48608	0.0232965	0.0654922
ERLEC1	sp|Q96DZ1|ERLEC_HUMAN	Endoplasmic reticulum lectin 1 OS=Homo sapiens OX=9606 GN=ERLEC1 PE=1 SV=1	31	13	33.33	444330	439993	468368	466859	426177	456078	444972	547311	484376	512394	654794	531054	507029	505016	504974	519399	0.256877	0.00172091	0.013637	0.182053	0.00340246	0.0163752
MPP6	sp|Q9NZW5|MPP6_HUMAN	MAGUK p55 subfamily member 6 OS=Homo sapiens OX=9606 GN=MPP6 PE=1 SV=2	152	33	52.41	1.28447e+06	1.04567e+06	1.33405e+06	1.04342e+06	937490	957948	901495	1.92567e+06	1.33861e+06	2.15952e+06	1.91677e+06	1.25604e+06	1.2137e+06	1.05301e+06	1.01903e+06	1.41965e+06	0.585199	0.00172462	0.0136419	0.116987	0.436008	0.572027
C7orf57	sp|Q8NEG2|CG057_HUMAN	Uncharacterized protein C7orf57 OS=Homo sapiens OX=9606 GN=C7orf57 PE=2 SV=3	1	1	2.71	152790	88187.3	104639	123129	94231.4	83648.2	66126.1	252976	132793	281833	414459	128452	148623	127224	84565.3	237749	1.05846	0.00172511	0.0136419	0.472255	0.149883	0.262066
ATF7IP	sp|Q6VMQ6|MCAF1_HUMAN	Activating transcription factor 7-interacting protein 1 OS=Homo sapiens OX=9606 GN=ATF7IP PE=1 SV=3	5	5	5.43	144938	113008	117292	142552	141482	101910	105262	94112.6	92152.5	91488	63814.4	67093.3	111507	101881	83717.2	102221	-0.527034	0.00172972	0.0136524	-0.359565	0.0183153	0.0550635
APEX1	sp|P27695|APEX1_HUMAN	DNA-(apurinic or apyrimidinic site) endonuclease OS=Homo sapiens OX=9606 GN=APEX1 PE=1 SV=2	64	18	58.81	3.74556e+06	3.3999e+06	3.54075e+06	3.12531e+06	4.27427e+06	3.31455e+06	3.71432e+06	3.07899e+06	2.89185e+06	2.37345e+06	1.85514e+06	2.81944e+06	3.00021e+06	2.94321e+06	2.65406e+06	2.80579e+06	-0.441044	0.0017338	0.0136731	-0.35195	0.00232734	0.0126575
RNF113A	sp|O15541|R113A_HUMAN	E3 ubiquitin-protein ligase RNF113A OS=Homo sapiens OX=9606 GN=RNF113A PE=1 SV=1	2	2	6.71	110313	130837	115832	108334	129538	121599	151258	94181.3	115505	86934.5	89853.4	107675	84449.1	94659.5	101304	86343.6	-0.363353	0.00173619	0.013689	-0.392119	0.00277932	0.0142794
PSMG1	sp|O95456|PSMG1_HUMAN	Proteasome assembly chaperone 1 OS=Homo sapiens OX=9606 GN=PSMG1 PE=1 SV=1	4	4	17.36	83111.9	110071	112309	110610	113581	99018.1	111405	75095	89362.4	57046.7	45513.7	66123.1	98187.4	106421	101137	92497.7	-0.596841	0.0017397	0.0136936	-0.0749718	0.463657	0.597914
TUBB3	sp|Q13509|TBB3_HUMAN	Tubulin beta-3 chain OS=Homo sapiens OX=9606 GN=TUBB3 PE=1 SV=2	7367	43	61.56	1.18885e+08	1.43454e+08	1.2502e+08	1.29232e+08	1.35448e+08	1.45256e+08	1.46383e+08	9.55507e+07	1.23759e+08	9.47619e+07	8.97753e+07	1.25322e+08	1.10162e+08	1.20341e+08	1.26849e+08	1.06345e+08	-0.347924	0.00175496	0.0137905	-0.193911	0.0392946	0.0965322
TUBB	sp|P07437|TBB5_HUMAN	Tubulin beta chain OS=Homo sapiens OX=9606 GN=TUBB PE=1 SV=2	7858	41	71.17	1.46421e+08	1.78477e+08	1.54736e+08	1.60019e+08	1.68222e+08	1.79943e+08	1.82527e+08	1.17202e+08	1.53083e+08	1.16608e+08	1.11156e+08	1.55328e+08	1.36122e+08	1.4848e+08	1.56117e+08	1.31797e+08	-0.354169	0.00176093	0.0138258	-0.200062	0.0366359	0.0912774
TM9SF2	sp|Q99805|TM9S2_HUMAN	Transmembrane 9 superfamily member 2 OS=Homo sapiens OX=9606 GN=TM9SF2 PE=1 SV=1	38	8	12.22	1.1787e+06	902252	1.15681e+06	1.09194e+06	999129	1.07031e+06	1.00966e+06	1.78828e+06	1.22314e+06	1.35644e+06	1.2996e+06	1.15646e+06	1.45532e+06	1.15346e+06	1.17594e+06	1.18467e+06	0.373043	0.00176328	0.0138384	0.151449	0.0871024	0.174686
NA	cu|NGFR_47572698_454aa|ribo	#N/A	14	5	11.01	472690	305130	452107	342765	315704	367233	370272	237169	204845	410530	209252	184016	233018	240854	219902	253037	-0.642482	0.00176521	0.013842	-0.641601	0.000624993	0.00522741
NGFR	sp|P08138|TNR16_HUMAN	Tumor necrosis factor receptor superfamily member 16 OS=Homo sapiens OX=9606 GN=NGFR PE=1 SV=1	13	4	10.07	210127	135641	200977	152371	140342	163248	164599	105430	91060.6	182495	93019.8	81801.5	103585	107068	97754.1	112484	-0.642482	0.00176521	0.013842	-0.641601	0.000624993	0.00522741
NOTCH2	sp|Q04721|NOTC2_HUMAN	Neurogenic locus notch homolog protein 2 OS=Homo sapiens OX=9606 GN=NOTCH2 PE=1 SV=3	7	4	2.1	54970.9	60104.8	65825.4	45379.6	50242.6	45158.1	48443.7	78937.2	63095.6	100085	146074	92974.2	57628.1	58315.4	40970.3	71471.2	0.706027	0.00176672	0.0138509	0.082362	0.63077	0.743513
CYB5B	sp|O43169|CYB5B_HUMAN	Cytochrome b5 type B OS=Homo sapiens OX=9606 GN=CYB5B PE=1 SV=3	67	5	54	1.78756e+06	2.06918e+06	1.86378e+06	1.93875e+06	1.94551e+06	2.10523e+06	2.12398e+06	2.17889e+06	2.50244e+06	2.14611e+06	2.49485e+06	2.95457e+06	2.32825e+06	2.40108e+06	2.49558e+06	2.13338e+06	0.294781	0.00177231	0.0138802	0.245216	0.00632591	0.0254533
BOD1L1	sp|Q8NFC6|BD1L1_HUMAN	Biorientation of chromosomes in cell division protein 1-like 1 OS=Homo sapiens OX=9606 GN=BOD1L1 PE=1 SV=2	20	16	6.06	271764	228867	238934	268465	258408	230998	238535	220244	205288	217174	216253	207921	213061	210106	199304	214943	-0.21453	0.00177826	0.0139006	-0.250455	0.00419986	0.0189216
NLRX1	sp|Q86UT6|NLRX1_HUMAN	NLR family member X1 OS=Homo sapiens OX=9606 GN=NLRX1 PE=1 SV=1	8	5	6.26	137429	111281	148980	103098	112050	107371	109971	212384	140182	195009	260772	189456	119013	120109	98466.9	157497	0.615183	0.00179177	0.0139595	0.0654277	0.67201	0.776515
EOGT	sp|Q5NDL2|EOGT_HUMAN	EGF domain-specific O-linked N-acetylglucosamine transferase OS=Homo sapiens OX=9606 GN=EOGT PE=1 SV=1	1	1	2.09	42615.3	37427.5	47294.7	38118.2	40878.4	54051.9	41381.6	83714	44476.3	70381	123373	59973.9	60267.7	39547.5	47766.3	47016	0.708255	0.00179223	0.0139595	0.0601054	0.606699	0.722428
IRF2BP2	sp|Q7Z5L9|I2BP2_HUMAN	Interferon regulatory factor 2-binding protein 2 OS=Homo sapiens OX=9606 GN=IRF2BP2 PE=1 SV=2	7	6	17.04	143243	135273	142971	141637	149883	134198	139074	105784	121647	115353	123397	129933	129976	114314	118577	127640	-0.222226	0.0017929	0.0139595	-0.230122	0.00166324	0.0100574
PNPLA6	sp|Q8IY17|PLPL6_HUMAN	Patatin-like phospholipase domain-containing protein 6 OS=Homo sapiens OX=9606 GN=PNPLA6 PE=1 SV=3	38	20	19.05	268832	314510	315191	271754	271233	324412	300959	343551	332577	371967	481654	364302	349400	308388	298393	330044	0.333337	0.00179401	0.0139595	0.0836451	0.299653	0.435494
C2CD5	sp|Q86YS7|C2CD5_HUMAN	C2 domain-containing protein 5 OS=Homo sapiens OX=9606 GN=C2CD5 PE=1 SV=1	52	22	24.9	891757	977032	906893	1.01478e+06	957179	949084	924987	769773	879437	772299	699050	808627	885636	810246	851489	752324	-0.240922	0.00179594	0.0139707	-0.233981	0.00235448	0.0127531
PRKAA1	sp|Q13131|AAPK1_HUMAN	5'-AMP-activated protein kinase catalytic subunit alpha-1 OS=Homo sapiens OX=9606 GN=PRKAA1 PE=1 SV=4	20	10	18.78	397152	428538	440355	395794	485301	430201	441802	530445	463232	476816	581631	577993	500006	471901	427994	462072	0.27189	0.00180095	0.0139921	0.0757088	0.301275	0.43716
NA	cu|TMEM43_M179T|snp	TMEM43|uc003byk.2|M179T|chr3:14175262-14175262.T_C	13	4	62.3	605879	500525	551200	630816	479276	532942	443819	984712	744717	853662	613175	550425	933112	731231	737726	742927	0.52191	0.00180147	0.0139921	0.472628	0.000773917	0.00605385
VPS51	sp|Q9UID3|VPS51_HUMAN	Vacuolar protein sorting-associated protein 51 homolog OS=Homo sapiens OX=9606 GN=VPS51 PE=1 SV=2	66	23	29.03	482427	487291	477705	489655	462581	487533	490760	546675	530325	542498	679027	587563	533292	545406	564475	546126	0.234595	0.00180194	0.0139921	0.194034	0.00123601	0.00829747
RPS6KA3	sp|P51812|KS6A3_HUMAN	Ribosomal protein S6 kinase alpha-3 OS=Homo sapiens OX=9606 GN=RPS6KA3 PE=1 SV=1	105	33	45.95	1.86491e+06	1.6189e+06	1.90203e+06	1.66268e+06	1.7552e+06	1.75228e+06	1.62028e+06	1.38886e+06	1.42816e+06	1.57848e+06	966146	1.20737e+06	1.50046e+06	1.59945e+06	1.74789e+06	1.59772e+06	-0.387011	0.00180644	0.0140096	-0.0763049	0.280047	0.413985
BBS7	sp|Q8IWZ6|BBS7_HUMAN	Bardet-Biedl syndrome 7 protein OS=Homo sapiens OX=9606 GN=BBS7 PE=1 SV=2	9	6	8.81	121732	103822	119051	101561	105608	96059.9	90970	159036	123673	182695	149946	116613	122323	134358	104010	169896	0.419517	0.00180696	0.0140096	0.344971	0.0298196	0.0783764
MAOB	sp|P27338|AOFB_HUMAN	Amine oxidase [flavin-containing] B OS=Homo sapiens OX=9606 GN=MAOB PE=1 SV=3	27	6	10.38	1.37046e+06	1.18488e+06	1.48868e+06	1.05079e+06	1.11184e+06	1.1457e+06	1.07559e+06	2.0353e+06	1.31603e+06	1.75189e+06	2.14874e+06	1.81049e+06	1.285e+06	1.26442e+06	1.03688e+06	1.60962e+06	0.501634	0.00180719	0.0140096	0.10212	0.485708	0.61784
SLC23A2	sp|Q9UGH3|S23A2_HUMAN	Solute carrier family 23 member 2 OS=Homo sapiens OX=9606 GN=SLC23A2 PE=1 SV=1	12	5	10.46	373040	311965	350793	350398	319943	301235	301156	476818	361323	433679	476668	403520	351475	317366	316629	365620	0.333322	0.00182745	0.0141397	0.0160162	0.850803	0.905812
PYGB	sp|P11216|PYGB_HUMAN	Glycogen phosphorylase, brain form OS=Homo sapiens OX=9606 GN=PYGB PE=1 SV=5	798	62	60.26	2.14166e+07	1.96553e+07	2.26328e+07	1.65094e+07	1.78072e+07	1.7653e+07	1.71334e+07	2.42038e+07	2.16824e+07	2.77787e+07	2.77436e+07	2.4804e+07	2.04656e+07	2.24669e+07	2.02218e+07	2.5462e+07	0.365345	0.00182829	0.0141397	0.26242	0.0362625	0.0904919
EIF2AK4	sp|Q9P2K8|E2AK4_HUMAN	eIF-2-alpha kinase GCN2 OS=Homo sapiens OX=9606 GN=EIF2AK4 PE=1 SV=3	15	12	8	135280	152849	144388	135419	151592	173775	160245	126350	129044	124773	111100	118720	137367	127818	128938	130953	-0.271059	0.00182926	0.0141397	-0.214792	0.0203214	0.0592858
FBXL19	sp|Q6PCT2|FXL19_HUMAN	F-box/LRR-repeat protein 19 OS=Homo sapiens OX=9606 GN=FBXL19 PE=1 SV=3	6	5	9.08	127802	146283	147722	145486	153857	139210	176986	123502	119958	89188.1	111182	128061	126133	121219	113563	104415	-0.353492	0.00183748	0.0141686	-0.386795	0.00136957	0.00888701
SIK2	sp|Q9H0K1|SIK2_HUMAN	Serine/threonine-protein kinase SIK2 OS=Homo sapiens OX=9606 GN=SIK2 PE=1 SV=1	5	3	3.24	278975	294316	286655	249257	266426	238143	258341	396489	301195	303058	338013	353123	294353	269167	235061	310835	0.303116	0.0018383	0.0141686	0.0169485	0.857951	0.909877
TUBAL3	sp|A6NHL2|TBAL3_HUMAN	Tubulin alpha chain-like 3 OS=Homo sapiens OX=9606 GN=TUBAL3 PE=1 SV=2	1082	10	14.35	1.73908e+08	1.61598e+08	1.5588e+08	1.82932e+08	1.61208e+08	1.70826e+08	1.44309e+08	1.23791e+08	1.4831e+08	1.29895e+08	1.1085e+08	1.07043e+08	1.56842e+08	1.50272e+08	1.60752e+08	1.43571e+08	-0.354966	0.00184285	0.014192	-0.115238	0.154084	0.267436
WRN	sp|Q14191|WRN_HUMAN	Werner syndrome ATP-dependent helicase OS=Homo sapiens OX=9606 GN=WRN PE=1 SV=2	2	2	1.05	201289	154316	222467	153497	166226	166027	193044	360836	204816	262058	308906	234424	205091	209612	186510	225089	0.529859	0.00185763	0.0142735	0.21433	0.105549	0.201366
CORO2A	sp|Q92828|COR2A_HUMAN	Coronin-2A OS=Homo sapiens OX=9606 GN=CORO2A PE=1 SV=2	23	12	21.52	872541	1.04723e+06	846528	795291	853758	1.15666e+06	930587	642469	760911	690640	515585	661154	857656	866518	942988	855776	-0.439228	0.00185831	0.0142758	-0.0544748	0.628379	0.741398
RSRC1	sp|Q96IZ7|RSRC1_HUMAN	Serine/Arginine-related protein 53 OS=Homo sapiens OX=9606 GN=RSRC1 PE=1 SV=1	3	3	13.17	61465.9	62681.4	56000.5	56684.7	66865.2	52538.8	65073.5	51103.8	44736.5	47949	54559.5	45031.2	53808.1	52267.6	43410.6	45130.3	-0.280877	0.00186532	0.0143058	-0.358684	0.00191396	0.0110809
MERTK	sp|Q12866|MERTK_HUMAN	Tyrosine-protein kinase Mer OS=Homo sapiens OX=9606 GN=MERTK PE=1 SV=2	1	1	1	175440	163878	161741	141792	155204	135471	123442	229717	168466	231756	257741	265637	153644	150060	133111	177308	0.508021	0.00186681	0.0143058	0.0228494	0.849799	0.904924
ARHGAP21	sp|Q5T5U3|RHG21_HUMAN	Rho GTPase-activating protein 21 OS=Homo sapiens OX=9606 GN=ARHGAP21 PE=1 SV=2	117	54	31.61	884546	926526	801584	896727	899111	915048	843543	722434	776824	791386	777067	803604	744343	733122	711212	728657	-0.195031	0.00187787	0.0143817	-0.281061	0.000435304	0.00418653
SH3BGRL	sp|O75368|SH3L1_HUMAN	SH3 domain-binding glutamic acid-rich-like protein OS=Homo sapiens OX=9606 GN=SH3BGRL PE=1 SV=1	104	10	85.96	6.159e+06	5.94144e+06	5.56777e+06	6.3154e+06	5.54091e+06	5.73361e+06	5.63207e+06	4.73923e+06	5.3862e+06	4.96692e+06	4.80449e+06	4.90221e+06	5.46614e+06	5.65151e+06	5.53923e+06	5.77651e+06	-0.212239	0.00188904	0.014452	-0.045167	0.44462	0.580516
GRAMD1B	sp|Q3KR37|ASTRB_HUMAN	Protein Aster-B OS=Homo sapiens OX=9606 GN=GRAMD1B PE=1 SV=1	7	6	9.62	124675	115052	127836	106644	108125	117354	130137	144415	146293	160681	220110	166129	123709	120380	105792	139531	0.415202	0.00189604	0.0144853	0.0348788	0.7155	0.809459
SLC25A5	sp|P05141|ADT2_HUMAN	ADP/ATP translocase 2 OS=Homo sapiens OX=9606 GN=SLC25A5 PE=1 SV=7	357	21	39.26	3.83018e+07	3.29155e+07	3.93457e+07	3.37101e+07	3.20712e+07	3.40873e+07	3.42265e+07	5.44204e+07	3.85079e+07	4.80029e+07	5.41479e+07	4.36371e+07	3.63833e+07	3.82455e+07	3.7178e+07	4.09699e+07	0.378094	0.00190368	0.0145153	0.15317	0.0626697	0.136592
SLC12A4	sp|Q9UP95|S12A4_HUMAN	Solute carrier family 12 member 4 OS=Homo sapiens OX=9606 GN=SLC12A4 PE=1 SV=2	45	17	14.93	1.23277e+06	1.05278e+06	1.20385e+06	1.12514e+06	1.12102e+06	1.02789e+06	1.11294e+06	1.82349e+06	1.24155e+06	1.57116e+06	2.16443e+06	1.46562e+06	1.19986e+06	1.1285e+06	1.02307e+06	1.2944e+06	0.458967	0.00190385	0.0145153	0.0256562	0.75862	0.842916
RAMAC	sp|Q9BTL3|RAMAC_HUMAN	RNA guanine-N7 methyltransferase activating subunit OS=Homo sapiens OX=9606 GN=RAMAC PE=1 SV=1	16	4	33.9	410891	428246	385889	452029	447720	409351	430382	320642	357402	325100	419749	348020	361875	346645	343533	347305	-0.256548	0.00191872	0.0146228	-0.290442	0.000441317	0.0042108
PAQR4	sp|Q8N4S7|PAQR4_HUMAN	Progestin and adipoQ receptor family member 4 OS=Homo sapiens OX=9606 GN=PAQR4 PE=2 SV=3	9	4	13.55	81449.5	58342.8	74685.1	62763.7	66909.5	52807.6	59068.2	140687	73772.1	127171	206316	113376	70127.2	62414.5	56284.4	87938.8	0.818159	0.00192245	0.0146303	0.0675317	0.673197	0.777287
NUB1	sp|Q9Y5A7|NUB1_HUMAN	NEDD8 ultimate buster 1 OS=Homo sapiens OX=9606 GN=NUB1 PE=1 SV=2	8	4	5.37	498339	565522	648181	452943	587016	595720	595608	777551	650254	663793	794117	735970	635257	637145	600139	692427	0.336193	0.00193991	0.0147122	0.197883	0.0856058	0.17241
ANO8	sp|Q9HCE9|ANO8_HUMAN	Anoctamin-8 OS=Homo sapiens OX=9606 GN=ANO8 PE=1 SV=3	21	15	13.31	191700	220183	229256	206594	214552	229434	238792	239177	253171	249622	315533	287893	255611	251518	259176	233540	0.283991	0.00194312	0.0147247	0.184211	0.0281557	0.0751489
AP4B1	sp|Q9Y6B7|AP4B1_HUMAN	AP-4 complex subunit beta-1 OS=Homo sapiens OX=9606 GN=AP4B1 PE=1 SV=2	1	1	1.76	54756.5	46613.7	57794.3	61138.8	53785.7	53805.9	53976.9	72563.8	61628.1	73463.7	64521.4	62460.5	60494.1	57363.5	59200.5	51955.6	0.27145	0.00195197	0.0147709	0.044227	0.590852	0.709994
CFAP251	sp|Q8TBY9|CF251_HUMAN	Cilia- and flagella-associated protein 251 OS=Homo sapiens OX=9606 GN=CFAP251 PE=1 SV=2	4	4	3.39	95505.8	40908.7	76072.1	63122.1	47391.3	48229.7	46827.1	146796	70033.7	177789	299872	93874.7	87990.2	83871.7	48864.3	186737	1.16856	0.00195882	0.0148137	0.676815	0.0965256	0.188084
PTGR2	sp|Q8N8N7|PTGR2_HUMAN	Prostaglandin reductase 2 OS=Homo sapiens OX=9606 GN=PTGR2 PE=1 SV=1	35	11	29.34	583587	429817	526848	435831	440694	395336	394155	645261	517824	701927	779988	574492	526772	463081	430843	604650	0.444462	0.00195987	0.0148139	0.123208	0.397287	0.534931
KDM3B	sp|Q7LBC6|KDM3B_HUMAN	Lysine-specific demethylase 3B OS=Homo sapiens OX=9606 GN=KDM3B PE=1 SV=2	23	18	12.72	250314	226729	239895	235014	245502	228687	249900	243496	199065	194349	188317	190389	203168	211978	203030	211524	-0.241855	0.00196063	0.0148141	-0.196474	0.00319094	0.0156399
IQGAP1	sp|P46940|IQGA1_HUMAN	Ras GTPase-activating-like protein IQGAP1 OS=Homo sapiens OX=9606 GN=IQGAP1 PE=1 SV=1	80	33	21.18	727871	540396	675195	543972	625650	547935	557372	980736	624791	1.01404e+06	1.04119e+06	747392	714601	596665	504028	746642	0.48433	0.00196243	0.0148141	0.021537	0.871456	0.917849
PPAT	sp|Q06203|PUR1_HUMAN	Amidophosphoribosyltransferase OS=Homo sapiens OX=9606 GN=PPAT PE=1 SV=1	53	16	30.56	599578	740952	666841	636496	693009	759065	781468	549626	636158	505518	474087	610100	580125	688544	689774	623151	-0.318845	0.00196628	0.0148341	-0.0584538	0.515425	0.644639
PC	sp|P11498|PYC_HUMAN	Pyruvate carboxylase, mitochondrial OS=Homo sapiens OX=9606 GN=PC PE=1 SV=2	230	52	45.59	4.42713e+06	3.76479e+06	5.32953e+06	2.87401e+06	3.33323e+06	3.11046e+06	3.57115e+06	7.0107e+06	5.19741e+06	7.88886e+06	7.51397e+06	5.7495e+06	3.65828e+06	4.17487e+06	3.2693e+06	5.63322e+06	0.691922	0.00197049	0.0148509	0.201589	0.338064	0.476515
LPP	sp|Q93052|LPP_HUMAN	Lipoma-preferred partner OS=Homo sapiens OX=9606 GN=LPP PE=1 SV=1	10	6	9.64	329052	251536	256027	277289	247247	233815	228120	397174	303165	491932	599439	348855	287038	246517	213674	304708	0.594844	0.00197319	0.0148579	-0.0362832	0.779792	0.858602
ACOT1	sp|Q86TX2|ACOT1_HUMAN	Acyl-coenzyme A thioesterase 1 OS=Homo sapiens OX=9606 GN=ACOT1 PE=1 SV=1	46	14	36.58	2.90547e+06	2.30434e+06	3.03791e+06	1.89358e+06	2.02588e+06	1.86158e+06	1.96283e+06	3.72313e+06	2.75732e+06	4.33853e+06	5.99313e+06	3.72814e+06	2.52157e+06	2.72465e+06	1.98377e+06	3.90126e+06	0.717132	0.00197597	0.0148712	0.301036	0.18845	0.310272
MAP4	sp|P27816|MAP4_HUMAN	Microtubule-associated protein 4 OS=Homo sapiens OX=9606 GN=MAP4 PE=1 SV=3	297	65	54.43	8.8696e+06	8.81802e+06	6.71006e+06	8.51559e+06	8.36773e+06	8.53993e+06	6.3915e+06	6.08575e+06	6.54483e+06	6.6257e+06	4.52782e+06	5.2848e+06	6.86991e+06	5.55217e+06	5.42594e+06	5.56997e+06	-0.426955	0.00197711	0.0148766	-0.530893	0.000548912	0.00480147
DMTN	sp|Q08495|DEMA_HUMAN	Dematin OS=Homo sapiens OX=9606 GN=DMTN PE=1 SV=3	65	18	40.25	4.75569e+06	4.92195e+06	4.0221e+06	5.11456e+06	4.43424e+06	5.21015e+06	4.21102e+06	3.32041e+06	4.15436e+06	3.76566e+06	3.29888e+06	3.62864e+06	4.30434e+06	3.68615e+06	4.08081e+06	3.68401e+06	-0.318838	0.00198717	0.0149283	-0.28577	0.00802424	0.030348
ATL3	sp|Q6DD88|ATLA3_HUMAN	Atlastin-3 OS=Homo sapiens OX=9606 GN=ATL3 PE=1 SV=1	31	10	19.04	550635	356402	516962	364019	385157	323060	313396	819841	463578	851733	952658	550141	477493	412600	352477	561803	0.744217	0.00198754	0.0149283	0.144031	0.482396	0.614798
DHDH	sp|Q9UQ10|DHDH_HUMAN	Trans-1,2-dihydrobenzene-1,2-diol dehydrogenase OS=Homo sapiens OX=9606 GN=DHDH PE=1 SV=1	2	2	6.29	69254.7	75321	87345.4	80825.9	73138.8	65536.8	65289.3	101246	88502.8	131754	165447	91157.4	85466.2	66815.8	65812.3	87330	0.546271	0.00200138	0.0149841	-0.0149404	0.897471	0.933312
APPL1	sp|Q9UKG1|DP13A_HUMAN	DCC-interacting protein 13-alpha OS=Homo sapiens OX=9606 GN=APPL1 PE=1 SV=1	54	21	32.16	698168	703787	722196	687081	693790	682082	676469	805624	753683	827190	913635	806991	728311	819280	829729	849966	0.210542	0.00200524	0.015007	0.261841	0.00012508	0.00190518
FOXO3B	sp|A0A2Z4LIS9|FXO3B_HUMAN	Forkhead box protein O3B OS=Homo sapiens OX=9606 GN=FOXO3B PE=1 SV=1	6	4	17.93	83399.4	71363.7	66748.2	72723.1	87883.1	74191.1	84482.3	85588.6	90998	93789.2	93593	115155	95757.7	115663	117896	98348.8	0.310873	0.00201298	0.0150529	0.519946	0.000242547	0.00292056
CCDC170	sp|Q8IYT3|CC170_HUMAN	Coiled-coil domain-containing protein 170 OS=Homo sapiens OX=9606 GN=CCDC170 PE=1 SV=3	4	2	2.38	239888	150293	226772	160257	177431	136479	125814	420532	188703	445033	528205	272871	214913	204723	140751	283736	0.922696	0.0020154	0.015065	0.250598	0.319435	0.456622
SORCS2	sp|Q96PQ0|SORC2_HUMAN	VPS10 domain-containing receptor SorCS2 OS=Homo sapiens OX=9606 GN=SORCS2 PE=1 SV=3	40	25	22.52	523584	396728	479659	423111	388430	396642	398856	796491	510053	648145	576337	471466	528013	539850	495923	579550	0.439785	0.00203293	0.0151536	0.331444	0.00742222	0.0286209
EMC6	sp|Q9BV81|EMC6_HUMAN	ER membrane protein complex subunit 6 OS=Homo sapiens OX=9606 GN=EMC6 PE=1 SV=1	10	2	11.82	325588	276284	317686	310889	261542	368284	275184	473001	335336	397533	492483	401440	336943	292337	280968	299066	0.405841	0.00203808	0.0151829	-0.060707	0.551693	0.676409
SAE1	sp|Q9UBE0|SAE1_HUMAN	SUMO-activating enzyme subunit 1 OS=Homo sapiens OX=9606 GN=SAE1 PE=1 SV=1	69	20	53.47	2.16182e+06	2.1463e+06	2.34724e+06	2.11331e+06	2.48701e+06	1.97811e+06	2.40468e+06	2.1782e+06	1.90179e+06	1.57295e+06	1.29659e+06	1.60496e+06	1.77878e+06	1.93334e+06	1.78275e+06	2.0478e+06	-0.390213	0.00204464	0.0152214	-0.215806	0.0200262	0.0586611
SH3GLB2	sp|Q9NR46|SHLB2_HUMAN	Endophilin-B2 OS=Homo sapiens OX=9606 GN=SH3GLB2 PE=1 SV=1	109	18	47.85	2.5099e+06	2.72972e+06	2.57055e+06	2.62584e+06	2.62382e+06	2.75718e+06	2.73752e+06	2.7406e+06	3.15596e+06	2.9048e+06	3.63617e+06	3.30093e+06	3.1387e+06	3.26104e+06	3.32168e+06	3.08627e+06	0.242177	0.00204567	0.0152243	0.282136	0.000209884	0.00264918
RCN3	sp|Q96D15|RCN3_HUMAN	Reticulocalbin-3 OS=Homo sapiens OX=9606 GN=RCN3 PE=1 SV=1	13	5	10.67	205446	143495	201447	147350	167444	134655	136714	280896	180766	293089	404860	289329	175218	147434	123497	186989	0.696722	0.00204987	0.0152495	-0.0899102	0.59714	0.715138
TUBB1	sp|Q9H4B7|TBB1_HUMAN	Tubulin beta-1 chain OS=Homo sapiens OX=9606 GN=TUBB1 PE=1 SV=1	241	2	4.21	1.34489e+08	1.68434e+08	1.45534e+08	1.47575e+08	1.589e+08	1.70679e+08	1.70852e+08	1.08599e+08	1.41759e+08	1.10154e+08	1.0737e+08	1.47736e+08	1.25668e+08	1.35855e+08	1.40661e+08	1.19786e+08	-0.349226	0.00205237	0.0152519	-0.243843	0.0191442	0.056843
CSDC2	sp|Q9Y534|CSDC2_HUMAN	Cold shock domain-containing protein C2 OS=Homo sapiens OX=9606 GN=CSDC2 PE=1 SV=1	19	5	40.52	844392	701374	699098	746606	687190	666326	573426	827925	812809	957165	1.02995e+06	861579	801780	707062	695665	909614	0.329957	0.00205264	0.0152519	0.130806	0.283051	0.417322
OTULINL	sp|Q9NUU6|OTULL_HUMAN	Inactive ubiquitin thioesterase OTULINL OS=Homo sapiens OX=9606 GN=OTULINL PE=1 SV=1	7	4	8.99	138768	234335	205831	230846	219579	282855	273301	309510	387128	224708	384717	416349	436848	373294	490326	319415	0.665415	0.0020637	0.0153128	0.808649	0.00221356	0.012225
SLC12A6	sp|Q9UHW9|S12A6_HUMAN	Solute carrier family 12 member 6 OS=Homo sapiens OX=9606 GN=SLC12A6 PE=1 SV=2	41	20	16.09	771825	749635	776876	783579	744284	748304	775096	988037	843167	917590	1.25256e+06	931763	822498	739047	740437	792839	0.313777	0.00207103	0.0153337	-0.0133684	0.782688	0.860558
AREL1	sp|O15033|AREL1_HUMAN	Apoptosis-resistant E3 ubiquitin protein ligase 1 OS=Homo sapiens OX=9606 GN=AREL1 PE=1 SV=3	1	1	1.34	161452	151499	159858	154366	137296	147403	142291	208466	157612	185889	193554	165719	177246	174238	158252	167526	0.264483	0.00207448	0.0153441	0.147399	0.0419966	0.101445
NCBP3	sp|Q53F19|NCBP3_HUMAN	Nuclear cap-binding protein subunit 3 OS=Homo sapiens OX=9606 GN=NCBP3 PE=1 SV=2	18	11	17.9	198576	173762	174941	190162	200202	164333	183003	176309	145398	154611	157172	149357	147706	150281	139927	148178	-0.242878	0.0020794	0.0153568	-0.32642	0.000760425	0.00597418
NFIB	sp|O00712|NFIB_HUMAN	Nuclear factor 1 B-type OS=Homo sapiens OX=9606 GN=NFIB PE=1 SV=2	9	4	10.71	119623	78535.4	112528	80242.8	75075	74873.2	71013.2	165879	108404	170420	261743	129129	98947.3	87264.6	77926.2	123586	0.782736	0.00207949	0.0153568	0.139571	0.484031	0.616546
NFKB1	sp|P19838|NFKB1_HUMAN	Nuclear factor NF-kappa-B p105 subunit OS=Homo sapiens OX=9606 GN=NFKB1 PE=1 SV=2	13	10	11.78	192001	169258	189423	166550	184299	163671	171382	241059	190277	241211	251006	222802	180774	190465	173064	214660	0.315962	0.00208259	0.0153676	0.122682	0.14808	0.259633
SFXN5	sp|Q8TD22|SFXN5_HUMAN	Sideroflexin-5 OS=Homo sapiens OX=9606 GN=SFXN5 PE=1 SV=1	79	8	24.71	4.79034e+06	3.93696e+06	5.55816e+06	3.03695e+06	3.50965e+06	2.62433e+06	2.83274e+06	7.90475e+06	4.76774e+06	7.78766e+06	6.77739e+06	6.10022e+06	4.14701e+06	4.29112e+06	3.09494e+06	5.57052e+06	0.743159	0.00208498	0.0153763	0.209706	0.412495	0.548941
GADL1	sp|Q6ZQY3|GADL1_HUMAN	Acidic amino acid decarboxylase GADL1 OS=Homo sapiens OX=9606 GN=GADL1 PE=1 SV=4	3	3	4.8	176821	173385	187474	163920	149236	161478	165370	254039	174930	269387	297137	212865	183918	158295	144935	200545	0.439714	0.00208582	0.0153763	-0.013247	0.896257	0.932895
ZZZ3	sp|Q8IYH5|ZZZ3_HUMAN	ZZ-type zinc finger-containing protein 3 OS=Homo sapiens OX=9606 GN=ZZZ3 PE=1 SV=1	1	1	1.66	46101.3	39467.2	54692.8	42089.9	55040.5	39375.6	50697.3	70516.9	48320.9	106509	80805.8	73671.8	55545.1	48563.7	36351.7	63442.7	0.59927	0.00209126	0.0154073	0.056262	0.741692	0.830657
PLS3	sp|P13797|PLST_HUMAN	Plastin-3 OS=Homo sapiens OX=9606 GN=PLS3 PE=1 SV=4	39	21	37.3	519487	433812	597447	327176	385256	390506	411174	795939	548292	887393	674697	562754	499943	488041	371577	717673	0.58943	0.00210324	0.0154833	0.23648	0.284933	0.4194
LRP1	sp|Q07954|LRP1_HUMAN	Prolow-density lipoprotein receptor-related protein 1 OS=Homo sapiens OX=9606 GN=LRP1 PE=1 SV=2	316	97	21.08	1.69715e+06	1.54928e+06	1.81001e+06	1.67445e+06	1.52982e+06	1.5299e+06	1.63288e+06	2.26268e+06	1.84678e+06	2.08232e+06	2.66819e+06	1.92457e+06	1.73325e+06	1.77442e+06	1.68666e+06	1.92078e+06	0.341761	0.0021082	0.0155076	0.136979	0.0713149	0.150566
CAPN1	sp|P07384|CAN1_HUMAN	Calpain-1 catalytic subunit OS=Homo sapiens OX=9606 GN=CAPN1 PE=1 SV=1	120	31	36.27	2.36213e+06	2.64955e+06	2.33635e+06	2.27032e+06	2.26795e+06	2.85474e+06	2.44972e+06	2.00492e+06	2.28326e+06	1.87959e+06	1.96206e+06	2.06606e+06	2.12494e+06	2.32815e+06	2.39197e+06	2.25352e+06	-0.256191	0.00212081	0.0155698	-0.0749602	0.353968	0.492549
ANK3	sp|Q12955|ANK3_HUMAN	Ankyrin-3 OS=Homo sapiens OX=9606 GN=ANK3 PE=1 SV=3	306	140	37.86	2.20827e+06	2.53035e+06	2.11545e+06	2.26426e+06	2.13627e+06	2.78849e+06	2.28876e+06	1.72649e+06	1.99819e+06	2.04977e+06	1.78472e+06	1.90044e+06	2.05108e+06	1.96258e+06	2.06258e+06	2.12041e+06	-0.279181	0.00212769	0.015605	-0.182067	0.0598172	0.132099
API5	sp|Q9BZZ5|API5_HUMAN	Apoptosis inhibitor 5 OS=Homo sapiens OX=9606 GN=API5 PE=1 SV=3	106	20	34.73	1.72595e+06	1.48766e+06	1.55515e+06	1.60014e+06	1.63263e+06	1.39095e+06	1.52189e+06	1.4518e+06	1.33489e+06	1.34722e+06	1.25138e+06	1.25646e+06	1.3613e+06	1.29991e+06	1.24905e+06	1.35397e+06	-0.224095	0.00214021	0.0156784	-0.25902	0.00308136	0.0152608
SLC25A15	sp|Q9Y619|ORNT1_HUMAN	Mitochondrial ornithine transporter 1 OS=Homo sapiens OX=9606 GN=SLC25A15 PE=1 SV=1	19	10	29.24	288407	313980	332100	309696	284985	340168	312229	372778	348558	349831	408651	350851	354768	322476	359684	333544	0.225211	0.00215888	0.0157807	0.120648	0.104913	0.200501
MPP3	sp|Q13368|MPP3_HUMAN	MAGUK p55 subfamily member 3 OS=Homo sapiens OX=9606 GN=MPP3 PE=1 SV=2	44	20	41.2	638047	725074	666859	660585	698375	699683	692863	538622	650526	525460	509318	612965	621307	516421	547691	486809	-0.250194	0.00215984	0.0157807	-0.402463	2.7449e-05	0.000828402
JPT1	sp|Q9UK76|JUPI1_HUMAN	Jupiter microtubule associated homolog 1 OS=Homo sapiens OX=9606 GN=JPT1 PE=1 SV=3	83	11	83.77	1.16153e+07	1.16879e+07	9.93361e+06	1.34188e+07	1.18464e+07	1.15274e+07	1.12152e+07	7.95249e+06	1.05521e+07	8.6256e+06	8.23463e+06	9.5984e+06	1.08027e+07	1.0618e+07	1.08744e+07	1.02055e+07	-0.325803	0.00216134	0.0157807	-0.131162	0.124604	0.2278
RHOG	sp|P84095|RHOG_HUMAN	Rho-related GTP-binding protein RhoG OS=Homo sapiens OX=9606 GN=RHOG PE=1 SV=1	19	7	41.88	1.45575e+06	1.2711e+06	1.57794e+06	1.05481e+06	1.3225e+06	1.17905e+06	1.17422e+06	2.18366e+06	1.40823e+06	2.06529e+06	2.17917e+06	1.91736e+06	1.33943e+06	1.31866e+06	1.15314e+06	1.51551e+06	0.50209	0.00217494	0.015862	0.0449885	0.725285	0.817867
LAMTOR2	sp|Q9Y2Q5|LTOR2_HUMAN	Ragulator complex protein LAMTOR2 OS=Homo sapiens OX=9606 GN=LAMTOR2 PE=1 SV=1	13	5	43.2	825472	753849	830268	685079	705460	706895	750486	1.01636e+06	805939	1.02355e+06	1.06041e+06	887696	804072	786850	769305	870863	0.30726	0.00217849	0.0158718	0.108711	0.179035	0.298108
ITPR3	sp|Q14573|ITPR3_HUMAN	Inositol 1,4,5-trisphosphate receptor type 3 OS=Homo sapiens OX=9606 GN=ITPR3 PE=1 SV=2	12	4	1.24	987398	669978	1.03754e+06	847469	632281	673498	640968	1.58254e+06	894229	1.66521e+06	1.99148e+06	1.0321e+06	960302	787404	664251	1.08266e+06	0.748891	0.00218652	0.0159098	0.105804	0.597805	0.715687
[truncated: 6,767 more rows]

## Sheet: 1c
Supplementary table 1C. Whole proteome of neuron-specific Atg7 knockout mice.
[truncated: 9,640 more rows]

## Sheet: 1d
Supplementary table 1D. Whole proteome of neuron-specific Atg14 knockout mice.
[truncated: 6,254 more rows]

## Sheet: 1e
Supplementary table 1E. Whole proteome of LC IP samples.
[truncated: 2,149 more rows]

## Sheet: 1f
Supplementary table 1F. Phosphoproteomics of human ATG7 and ATG14 knockout in human pluripotent stem cell induced neurons.
[truncated: 5,877 more rows]
